# Supplementary material for: Analyses of Old “Prokaryotic” Proteins Indicate Functional Diversification in Arabidopsis and Oryza sativa
Source: Front Plant Sci. 2016 Mar 15;7:304. doi: 10.3389/fpls.2016.00304 (PMC4792156; doi:10.3389/fpls.2016.00304)
Supplement: Supplementary Table 1 — List of old “prokaryotic” proteins identified in Arabidopsis and Oryza sativa. [file Table1.XLSX]

## Sheet: Arabidopsis
Gene ID	Chromosome	Start	End	Orientation	Annotation
AT1G01020	chr1	6915	8666	-	Arv1-like protein
AT1G01040	chr1	23519	31079	+	dicer-like 1
AT1G01050	chr1	31382	32670	-	pyrophosphorylase 1
AT1G01070	chr1	38898	40597	-	nodulin MtN21 /EamA-like transporter family protein
AT1G01080	chr1	45503	46789	-	RNA-binding (RRM/RBD/RNP motifs) family protein
AT1G01090	chr1	47705	49166	-	pyruvate dehydrogenase E1 alpha
AT1G01100	chr1	50284	50954	-	60S acidic ribosomal protein family
AT1G01120	chr1	57392	58978	-	3-ketoacyl-CoA synthase 1
AT1G01140	chr1	64398	67512	-	CBL-interacting protein kinase 9
AT1G01190	chr1	83045	84864	-	cytochrome P450, family 78, subfamily A, polypeptide 8
AT1G01200	chr1	86715	88145	-	RAB GTPase homolog A3
AT1G01210	chr1	88977	89529	+	DNA-directed RNA polymerase, subunit M, archaeal
AT1G01220	chr1	91750	95552	+	L-fucokinase/GDP-L-fucose pyrophosphorylase
AT1G01230	chr1	97620	99046	+	ORMDL family protein
AT1G01280	chr1	112290	113905	+	cytochrome P450, family 703, subfamily A, polypeptide 2
AT1G01290	chr1	114299	115296	+	cofactor of nitrate reductase and xanthine dehydrogenase 3
AT1G01300	chr1	117065	118522	+	Eukaryotic aspartyl protease family protein
AT1G01310	chr1	120221	120946	+	CAP (Cysteine-rich secretory proteins, Antigen 5, and Pathogenesis-related 1 protein) superfamily protein
AT1G01320	chr1	121582	130099	-	Tetratricopeptide repeat (TPR)-like superfamily protein
AT1G01350	chr1	136732	137970	+	Zinc finger (CCCH-type/C3HC4-type RING finger) family protein
AT1G01370	chr1	143773	145400	+	Histone superfamily protein
AT1G01450	chr1	164105	165517	-	Protein kinase superfamily protein
AT1G01460	chr1	169115	171154	+	Phosphatidylinositol-4-phosphate 5-kinase, core
AT1G01480	chr1	175862	178051	+	1-amino-cyclopropane-1-carboxylate synthase 2
AT1G01510	chr1	187235	189836	+	NAD(P)-binding Rossmann-fold superfamily protein
AT1G01530	chr1	192640	193662	-	AGAMOUS-like 28
AT1G01540	chr1	195980	197973	+	Protein kinase superfamily protein
AT1G01560	chr1	202345	203662	+	MAP kinase 11
AT1G01580	chr1	209395	212810	+	ferric reduction oxidase 2
AT1G01590	chr1	214229	217304	+	ferric reduction oxidase 1
AT1G01600	chr1	219200	220994	+	cytochrome P450, family 86, subfamily A, polypeptide 4
AT1G01620	chr1	225986	226960	-	plasma membrane intrinsic protein 1C
AT1G01630	chr1	229206	230675	+	Sec14p-like phosphatidylinositol transfer family protein
AT1G01650	chr1	233188	236537	-	SIGNAL PEPTIDE PEPTIDASE-LIKE 4
AT1G01710	chr1	262950	266029	+	Acyl-CoA thioesterase family protein
AT1G01740	chr1	272111	274239	-	Protein kinase protein with tetratricopeptide repeat domain
AT1G01750	chr1	275528	276126	+	actin depolymerizing factor 11
AT1G01760	chr1	276412	278448	-	adenosine deaminases;RNA binding;RNA binding;adenosine deaminases
AT1G01770	chr1	278759	282490	+	unknown protein; CONTAINS InterPro DOMAIN/s: Protein of unknown function DUF1446 (InterPro:IPR010839); Has 1597 Blast hits to 1509 proteins in 306 species: Archae - 4; Bacteria - 843; Metazoa - 22; Fungi - 131; Plants - 31; Viruses - 0; Other Eukaryotes - 566 (source: NCBI BLink).
AT1G01790	chr1	284781	290869	+	K+ efflux antiporter 1
AT1G01800	chr1	293396	294888	+	NAD(P)-binding Rossmann-fold superfamily protein
AT1G01830	chr1	298717	300441	-	ARM repeat superfamily protein
AT1G01860	chr1	304439	306275	-	Ribosomal RNA adenine dimethylase family protein
AT1G01880	chr1	306558	308991	-	5'-3' exonuclease family protein
AT1G01900	chr1	310332	313011	+	subtilase family protein
AT1G01910	chr1	313595	315644	-	P-loop containing nucleoside triphosphate hydrolases superfamily protein
AT1G01920	chr1	316204	319507	+	SET domain-containing protein
AT1G01930	chr1	320041	322809	-	zinc finger protein-related
AT1G01940	chr1	323082	324719	+	Cyclophilin-like peptidyl-prolyl cis-trans isomerase family protein
AT1G01950	chr1	325473	330403	+	armadillo repeat kinesin 2
AT1G01960	chr1	330830	337582	-	SEC7-like guanine nucleotide exchange family protein
AT1G01980	chr1	340374	341999	-	FAD-binding Berberine family protein
AT1G02000	chr1	346052	347356	+	UDP-D-glucuronate 4-epimerase 2
AT1G02010	chr1	348046	352197	+	secretory 1A
AT1G02020	chr1	352842	354845	-	nitroreductase family protein
AT1G02050	chr1	359164	360441	-	Chalcone and stilbene synthase family protein
AT1G02060	chr1	360918	363050	-	Tetratricopeptide repeat (TPR)-like superfamily protein
AT1G02080	chr1	373335	386682	+	transcription regulators
AT1G02090	chr1	387479	389568	-	Proteasome component (PCI) domain protein
AT1G02100	chr1	389876	392293	+	Leucine carboxyl methyltransferase
AT1G02120	chr1	395761	399720	+	GRAM domain family protein
AT1G02130	chr1	400350	401788	-	RAS 5
AT1G02140	chr1	403467	404401	-	mago nashi family protein
AT1G02145	chr1	404627	408485	+	homolog of asparagine-linked glycosylation 12
AT1G02160	chr1	410803	411383	+	Cox19 family protein (CHCH motif)
AT1G02170	chr1	411883	413426	+	metacaspase 1
AT1G02190	chr1	415154	417796	+	Fatty acid hydroxylase superfamily
AT1G02205	chr1	418818	422154	+	Fatty acid hydroxylase superfamily
AT1G02260	chr1	440757	442459	-	Divalent ion symporter
AT1G02305	chr1	455816	457974	+	Cysteine proteinases superfamily protein
AT1G02310	chr1	458243	460652	-	Glycosyl hydrolase superfamily protein
AT1G02335	chr1	463979	464876	-	germin-like protein subfamily 2 member 2 precursor
AT1G02360	chr1	472138	473116	-	Chitinase family protein
AT1G02400	chr1	486964	489391	+	gibberellin 2-oxidase 6
AT1G02410	chr1	491300	492762	+	cytochrome c oxidase assembly protein CtaG / Cox11 family
AT1G02420	chr1	493683	495158	+	Pentatricopeptide repeat (PPR) superfamily protein
AT1G02430	chr1	495175	496062	-	ADP-ribosylation factor D1B
AT1G02440	chr1	496586	497479	-	ADP-ribosylation factor D1A
AT1G02460	chr1	504897	507099	-	Pectin lyase-like superfamily protein
AT1G02470	chr1	511916	513573	-	Polyketide cyclase/dehydrase and lipid transport superfamily protein
AT1G02475	chr1	514110	515331	-	Polyketide cyclase/dehydrase and lipid transport superfamily protein
AT1G02500	chr1	519037	520218	+	S-adenosylmethionine synthetase 1
AT1G02510	chr1	520687	521626	-	Outward rectifying potassium channel protein
AT1G02520	chr1	524134	528745	+	P-glycoprotein 11
AT1G02530	chr1	529836	534542	+	P-glycoprotein 12
AT1G02560	chr1	538000	539805	+	nuclear encoded CLP protease 5
AT1G02580	chr1	544796	548994	+	SET domain-containing protein
AT1G02590	chr1	552138	552761	-	Aldehyde oxidase/xanthine dehydrogenase, molybdopterin binding protein
AT1G02610	chr1	553181	555854	-	RING/FYVE/PHD zinc finger superfamily protein
AT1G02620	chr1	557092	557668	+	Ras-related small GTP-binding family protein
AT1G02630	chr1	561007	562382	-	Nucleoside transporter family protein
AT1G02640	chr1	564293	567580	+	beta-xylosidase 2
AT1G02670	chr1	576046	580299	+	P-loop containing nucleoside triphosphate hydrolases superfamily protein
AT1G02680	chr1	581084	581919	+	TBP-associated factor 13
AT1G02690	chr1	584397	587036	+	importin alpha isoform 6
AT1G02720	chr1	592115	593200	+	galacturonosyltransferase 5
AT1G02730	chr1	594697	598473	-	cellulose synthase-like D5
AT1G02740	chr1	599734	602021	-	MRG family protein
AT1G02780	chr1	608120	609391	-	Ribosomal protein L19e family protein
AT1G02790	chr1	610681	612225	-	polygalacturonase 4
AT1G02800	chr1	613386	616103	-	cellulase 2
AT1G02810	chr1	618284	620333	+	Plant invertase/pectin methylesterase inhibitor superfamily
AT1G02830	chr1	625145	625608	-	Ribosomal L22e protein family
AT1G02840	chr1	626918	628995	+	RNA-binding (RRM/RBD/RNP motifs) family protein
AT1G02850	chr1	630569	633085	+	beta glucosidase 11
AT1G02880	chr1	643063	643921	-	thiamin pyrophosphokinase1
AT1G02890	chr1	645372	651797	-	AAA-type ATPase family protein
AT1G02920	chr1	658886	659705	-	glutathione S-transferase 7
AT1G02930	chr1	661363	662191	-	glutathione S-transferase 6
AT1G02940	chr1	663079	664128	-	glutathione S-transferase (class phi) 5
AT1G02950	chr1	665308	666420	-	glutathione S-transferase F4
AT1G02970	chr1	673408	676127	+	WEE1 kinase homolog
AT1G02980	chr1	677869	681212	+	cullin 2
AT1G03000	chr1	688057	692453	-	peroxin 6
AT1G03020	chr1	698207	698515	-	Thioredoxin superfamily protein
AT1G03030	chr1	701621	703568	+	P-loop containing nucleoside triphosphate hydrolases superfamily protein
AT1G03050	chr1	707726	709860	+	ENTH/ANTH/VHS superfamily protein
AT1G03060	chr1	712971	726891	-	Beige/BEACH domain ;WD domain, G-beta repeat protein
AT1G03070	chr1	730148	731379	+	Bax inhibitor-1 family protein
AT1G03090	chr1	739715	743819	+	methylcrotonyl-CoA carboxylase alpha chain, mitochondrial / 3-methylcrotonyl-CoA carboxylase 1 (MCCA)
AT1G03110	chr1	749359	751796	+	Transducin/WD40 repeat-like superfamily protein
AT1G03130	chr1	753528	754142	-	photosystem I subunit D-2
AT1G03140	chr1	754471	756223	-	splicing factor Prp18 family protein
AT1G03150	chr1	756461	758441	+	Acyl-CoA N-acyltransferases (NAT) superfamily protein
AT1G03160	chr1	761321	765091	+	FZO-like
AT1G03190	chr1	775822	779863	+	RAD3-like DNA-binding helicase protein
AT1G03210	chr1	782948	784240	+	Phenazine biosynthesis PhzC/PhzF protein
AT1G03260	chr1	795678	798102	-	SNARE associated Golgi protein family
AT1G03270	chr1	799191	802436	+	CBS domain-containing protein with a domain of unknown function (DUF21)
AT1G03280	chr1	803635	806758	+	Transcription factor TFIIE, alpha subunit
AT1G03310	chr1	813975	816623	+	debranching enzyme 1
AT1G03330	chr1	818161	819297	-	Small nuclear ribonucleoprotein family protein
AT1G03350	chr1	822834	824246	-	BSD domain-containing protein
AT1G03360	chr1	824653	826179	+	ribosomal RNA processing 4
AT1G03370	chr1	830968	834996	+	C2 calcium/lipid-binding and GRAM domain containing protein
AT1G03400	chr1	842895	844158	-	2-oxoglutarate (2OG) and Fe(II)-dependent oxygenase superfamily protein
AT1G03410	chr1	844782	846574	-	2-oxoglutarate (2OG) and Fe(II)-dependent oxygenase superfamily protein
AT1G03440	chr1	852681	853874	+	Leucine-rich repeat (LRR) family protein
AT1G03445	chr1	854653	859599	-	Serine/threonine protein phosphatase family protein
AT1G03457	chr1	861109	864019	-	RNA-binding (RRM/RBD/RNP motifs) family protein
AT1G03475	chr1	869302	871175	-	Coproporphyrinogen III oxidase
AT1G03520	chr1	877948	879286	-	Core-2/I-branching beta-1,6-N-acetylglucosaminyltransferase family protein
AT1G03530	chr1	880638	883338	-	nuclear assembly factor 1
AT1G03560	chr1	890428	892410	-	Pentatricopeptide repeat (PPR-like) superfamily protein
AT1G03590	chr1	894480	896257	-	Protein phosphatase 2C family protein
AT1G03600	chr1	898916	899440	+	photosystem II family protein
AT1G03630	chr1	907699	909245	+	protochlorophyllide oxidoreductase C
AT1G03650	chr1	910249	911103	-	Acyl-CoA N-acyltransferases (NAT) superfamily protein
AT1G03670	chr1	914222	916222	-	ankyrin repeat family protein
AT1G03680	chr1	916990	917865	-	thioredoxin M-type 1
AT1G03687	chr1	918308	919999	+	DTW domain-containing protein
AT1G03740	chr1	934055	936581	+	Protein kinase superfamily protein
AT1G03750	chr1	937920	941068	+	switch 2
AT1G03810	chr1	958759	959609	+	Nucleic acid-binding, OB-fold-like protein
AT1G03850	chr1	976428	977685	-	Glutaredoxin family protein
AT1G03860	chr1	979611	980870	-	prohibitin 2
AT1G03870	chr1	982625	983368	-	FASCICLIN-like arabinoogalactan 9
AT1G03905	chr1	993478	995594	+	P-loop containing nucleoside triphosphate hydrolases superfamily protein
AT1G03910	chr1	996432	1000231	+	EXPRESSED IN: 24 plant structures; EXPRESSED DURING: 13 growth stages; CONTAINS InterPro DOMAIN/s: Cactin protein, cactus-binding domain, C-terminal (InterPro:IPR019134), Cactin, central region (InterPro:IPR018816); BEST Arabidopsis thaliana protein match is: unknown protein (TAIR:AT2G36815.2).
AT1G03920	chr1	1001473	1004240	+	Protein kinase family protein
AT1G03930	chr1	1005439	1008118	+	dual specificity kinase 1
AT1G03950	chr1	1011388	1013212	-	vacuolar protein sorting-associated protein 2.3
AT1G03980	chr1	1019311	1021871	-	phytochelatin synthase 2
AT1G03990	chr1	1024847	1027616	+	Long-chain fatty alcohol dehydrogenase family protein
AT1G04010	chr1	1031703	1036128	-	phospholipid sterol acyl transferase 1
AT1G04020	chr1	1036610	1040045	+	breast cancer associated RING 1
AT1G04040	chr1	1042564	1043819	-	HAD superfamily, subfamily IIIB acid phosphatase
AT1G04050	chr1	1045967	1049196	-	homolog of SU(var)3-9 1
AT1G04080	chr1	1051803	1056550	+	Tetratricopeptide repeat (TPR)-like superfamily protein
AT1G04090	chr1	1057225	1059247	+	Plant protein of unknown function (DUF946)
AT1G04110	chr1	1061457	1063784	-	Subtilase family protein
AT1G04120	chr1	1064848	1070396	-	multidrug resistance-associated protein 5
AT1G04130	chr1	1073465	1075374	+	Tetratricopeptide repeat (TPR)-like superfamily protein
AT1G04140	chr1	1075984	1080321	-	Transducin family protein / WD-40 repeat family protein
AT1G04160	chr1	1086495	1096146	+	myosin XI B
AT1G04170	chr1	1097423	1099702	+	eukaryotic translation initiation factor 2 gamma subunit
AT1G04180	chr1	1104623	1105988	+	YUCCA 9
AT1G04190	chr1	1106617	1108557	-	Tetratricopeptide repeat (TPR)-like superfamily protein
AT1G04210	chr1	1114696	1119383	+	Leucine-rich repeat protein kinase family protein
AT1G04220	chr1	1119853	1122483	-	3-ketoacyl-CoA synthase 2
AT1G04230	chr1	1125576	1127828	+	Protein of unknown function (DUF2361)
AT1G04270	chr1	1141852	1142960	-	cytosolic ribosomal protein S15
AT1G04290	chr1	1147721	1148352	-	Thioesterase superfamily protein
AT1G04300	chr1	1148818	1153895	-	TRAF-like superfamily protein
AT1G04310	chr1	1155116	1157125	-	ethylene response sensor 2
AT1G04350	chr1	1165296	1166538	+	2-oxoglutarate (2OG) and Fe(II)-dependent oxygenase superfamily protein
AT1G04360	chr1	1167507	1168652	-	RING/U-box superfamily protein
AT1G04380	chr1	1177142	1178384	-	2-oxoglutarate (2OG) and Fe(II)-dependent oxygenase superfamily protein
AT1G04400	chr1	1185719	1187901	-	cryptochrome 2
AT1G04410	chr1	1189418	1191267	-	Lactate/malate dehydrogenase family protein
AT1G04420	chr1	1191634	1193699	+	NAD(P)-linked oxidoreductase superfamily protein
AT1G04440	chr1	1202815	1205664	+	casein kinase like 13
AT1G04480	chr1	1216110	1217257	+	Ribosomal protein L14p/L23e family protein
AT1G04510	chr1	1226749	1230592	+	MOS4-associated complex 3A
AT1G04530	chr1	1234456	1235895	-	Tetratricopeptide repeat (TPR)-like superfamily protein
AT1G04570	chr1	1246859	1248600	-	Major facilitator superfamily protein
AT1G04580	chr1	1252212	1257510	-	aldehyde oxidase 4
AT1G04600	chr1	1262123	1272376	+	myosin XI A
AT1G04610	chr1	1279524	1281331	+	YUCCA 3
AT1G04620	chr1	1282869	1286492	-	coenzyme F420 hydrogenase family / dehydrogenase, beta subunit family
AT1G04635	chr1	1291350	1291805	+	ribonuclease P family protein / Rpp14 family protein
AT1G04640	chr1	1292541	1293248	+	lipoyltransferase 2
AT1G04680	chr1	1304052	1307780	-	Pectin lyase-like superfamily protein
AT1G04690	chr1	1313662	1315420	+	potassium channel beta subunit 1
AT1G04700	chr1	1316919	1320653	+	PB1 domain-containing protein tyrosine kinase
AT1G04710	chr1	1321941	1324556	+	peroxisomal 3-ketoacyl-CoA thiolase 4
AT1G04730	chr1	1325385	1331086	-	P-loop containing nucleoside triphosphate hydrolases superfamily protein
AT1G04750	chr1	1331857	1333426	-	vesicle-associated membrane protein 721
AT1G04760	chr1	1334760	1336070	+	vesicle-associated membrane protein 726
AT1G04790	chr1	1345469	1348143	+	RING/U-box superfamily protein
AT1G04810	chr1	1350304	1355261	+	26S proteasome regulatory complex, non-ATPase subcomplex, Rpn2/Psmd1 subunit
AT1G04820	chr1	1356421	1358266	-	tubulin alpha-4 chain
AT1G04830	chr1	1358782	1361844	-	Ypt/Rab-GAP domain of gyp1p superfamily protein
AT1G04850	chr1	1365311	1368706	-	ubiquitin-associated (UBA)/TS-N domain-containing protein
AT1G04860	chr1	1369306	1372290	-	ubiquitin-specific protease 2
AT1G04870	chr1	1373485	1375128	-	protein arginine methyltransferase 10
AT1G04880	chr1	1376106	1378264	-	HMG (high mobility group) box protein with ARID/BRIGHT DNA-binding domain
AT1G04920	chr1	1391674	1395756	-	sucrose phosphate synthase 3F
AT1G04940	chr1	1399588	1400616	+	translocon at the inner envelope membrane of chloroplasts 20
AT1G04945	chr1	1399588	1402651	+	HIT-type Zinc finger family protein
AT1G04950	chr1	1403606	1407184	-	TATA BOX ASSOCIATED FACTOR II 59
AT1G04980	chr1	1413869	1416120	-	PDI-like 2-2
AT1G05000	chr1	1425660	1428393	+	Phosphotyrosine protein phosphatases superfamily protein
AT1G05010	chr1	1431419	1432695	-	ethylene-forming enzyme
AT1G05030	chr1	1438324	1441385	-	Major facilitator superfamily protein
AT1G05055	chr1	1448913	1450852	-	general transcription factor II H2
AT1G05100	chr1	1469679	1470698	+	mitogen-activated protein kinase kinase kinase 18
AT1G05120	chr1	1471624	1476067	-	Helicase protein with RING/U-box domain
AT1G05140	chr1	1482681	1484006	+	Peptidase M50 family protein
AT1G05150	chr1	1484280	1486706	-	Calcium-binding tetratricopeptide family protein
AT1G05160	chr1	1487640	1489828	-	cytochrome P450, family 88, subfamily A, polypeptide 3
AT1G05180	chr1	1498357	1501469	-	NAD(P)-binding Rossmann-fold superfamily protein
AT1G05190	chr1	1502515	1503738	-	Ribosomal protein L6 family
AT1G05200	chr1	1505642	1509002	+	glutamate receptor 3.4
AT1G05230	chr1	1513388	1517024	-	homeodomain GLABROUS 2
AT1G05270	chr1	1531806	1534305	-	TraB family protein
AT1G05300	chr1	1545258	1547709	-	zinc transporter 5 precursor
AT1G05310	chr1	1550615	1552434	-	Pectin lyase-like superfamily protein
AT1G05350	chr1	1560891	1564005	-	NAD(P)-binding Rossmann-fold superfamily protein
AT1G05370	chr1	1569418	1572280	-	Sec14p-like phosphatidylinositol transfer family protein
AT1G05380	chr1	1577231	1582190	+	Acyl-CoA N-acyltransferase with RING/FYVE/PHD-type zinc finger protein
AT1G05385	chr1	1582747	1583648	-	photosystem II 11 kDa protein-related
AT1G05460	chr1	1601357	1604658	-	P-loop containing nucleoside triphosphate hydrolases superfamily protein
AT1G05470	chr1	1608558	1611291	-	DNAse I-like superfamily protein
AT1G05490	chr1	1618795	1623195	-	chromatin remodeling 31
AT1G05500	chr1	1625098	1628940	+	Calcium-dependent lipid-binding (CaLB domain) family protein
AT1G05510	chr1	1629527	1630690	+	Protein of unknown function (DUF1264)
AT1G05520	chr1	1631126	1635703	-	Sec23/Sec24 protein transport family protein
AT1G05570	chr1	1647880	1658677	-	callose synthase 1
AT1G05580	chr1	1665594	1668377	-	cation/H+ exchanger 23
AT1G05590	chr1	1669871	1671686	+	beta-hexosaminidase 2
AT1G05610	chr1	1673895	1675934	-	ADP-glucose pyrophosphorylase small subunit 2
AT1G05620	chr1	1679286	1681527	+	uridine-ribohydrolase 2
AT1G05630	chr1	1682483	1687153	+	Endonuclease/exonuclease/phosphatase family protein
AT1G05640	chr1	1687436	1689501	-	Ankyrin repeat family protein
AT1G05650	chr1	1690264	1692126	-	Pectin lyase-like superfamily protein
AT1G05660	chr1	1694286	1696058	-	Pectin lyase-like superfamily protein
AT1G05670	chr1	1698574	1700799	-	Pentatricopeptide repeat (PPR-like) superfamily protein
AT1G05675	chr1	1701213	1702715	-	UDP-Glycosyltransferase superfamily protein
AT1G05680	chr1	1703196	1704639	-	Uridine diphosphate glycosyltransferase 74E2
AT1G05700	chr1	1709796	1713245	+	Leucine-rich repeat transmembrane protein kinase protein
AT1G05785	chr1	1730981	1732406	+	Got1/Sft2-like vescicle transport protein family
AT1G05810	chr1	1748314	1749350	+	RAB GTPase homolog A5E
AT1G05820	chr1	1749776	1753567	+	SIGNAL PEPTIDE PEPTIDASE-LIKE 5
AT1G05830	chr1	1754452	1761225	+	trithorax-like protein 2
AT1G05850	chr1	1766833	1768117	-	Chitinase family protein
AT1G05880	chr1	1775655	1778330	+	RING/U-box superfamily protein
AT1G05890	chr1	1779631	1784166	+	RING/U-box superfamily protein
AT1G05900	chr1	1786896	1789037	+	endonuclease III 2
AT1G05910	chr1	1790796	1796503	+	cell division cycle protein 48-related / CDC48-related
AT1G05940	chr1	1801365	1803942	-	cationic amino acid transporter 9
AT1G05990	chr1	1818588	1819040	+	EF hand calcium-binding protein family
AT1G06020	chr1	1824548	1826101	+	pfkB-like carbohydrate kinase family protein
AT1G06030	chr1	1826880	1828130	+	pfkB-like carbohydrate kinase family protein
AT1G06080	chr1	1843661	1846093	+	delta 9 desaturase 1
AT1G06090	chr1	1847921	1849500	+	Fatty acid desaturase family protein
AT1G06100	chr1	1851530	1853019	+	Fatty acid desaturase family protein
AT1G06110	chr1	1853237	1854938	-	SKP1/ASK-interacting protein 16
AT1G06120	chr1	1855963	1857516	+	Fatty acid desaturase family protein
AT1G06130	chr1	1858034	1860640	-	glyoxalase 2-4
AT1G06180	chr1	1889510	1891089	+	myb domain protein 13
AT1G06220	chr1	1900524	1904583	+	Ribosomal protein S5/Elongation factor G/III/V family protein
AT1G06230	chr1	1907626	1910183	+	global transcription factor group E4
AT1G06240	chr1	1911166	1912875	+	Protein of unknown function DUF455
AT1G06260	chr1	1916449	1917585	+	Cysteine proteinases superfamily protein
AT1G06290	chr1	1922423	1926002	+	acyl-CoA oxidase 3
AT1G06310	chr1	1926802	1930227	+	acyl-CoA oxidase 6
AT1G06350	chr1	1935510	1936789	-	Fatty acid desaturase family protein
AT1G06360	chr1	1939173	1940417	-	Fatty acid desaturase family protein
AT1G06380	chr1	1945124	1945888	+	Ribosomal protein L1p/L10e family
AT1G06390	chr1	1946860	1950417	+	GSK3/SHAGGY-like protein kinase 1
AT1G06400	chr1	1951089	1952686	-	Ras-related small GTP-binding family protein
AT1G06410	chr1	1955413	1958153	+	trehalose-phosphatase/synthase 7
AT1G06430	chr1	1960214	1962525	-	FTSH protease 8
AT1G06450	chr1	1965924	1967006	+	Polynucleotidyl transferase, ribonuclease H-like superfamily protein
AT1G06460	chr1	1967308	1969414	-	alpha-crystallin domain 32.1
AT1G06470	chr1	1970726	1973540	+	Nucleotide/sugar transporter family protein
AT1G06490	chr1	1978762	1989295	+	glucan synthase-like 7
AT1G06550	chr1	2003834	2006564	-	ATP-dependent caseinolytic (Clp) protease/crotonase family protein
AT1G06560	chr1	2007660	2011824	+	NOL1/NOP2/sun family protein
AT1G06570	chr1	2012015	2013543	-	phytoene desaturation 1
AT1G06580	chr1	2014440	2015942	-	Pentatricopeptide repeat (PPR) superfamily protein
AT1G06620	chr1	2025618	2027094	+	2-oxoglutarate (2OG) and Fe(II)-dependent oxygenase superfamily protein
AT1G06640	chr1	2032366	2033505	+	2-oxoglutarate (2OG) and Fe(II)-dependent oxygenase superfamily protein
AT1G06645	chr1	2034229	2035499	+	2-oxoglutarate (2OG) and Fe(II)-dependent oxygenase superfamily protein
AT1G06650	chr1	2035909	2037047	+	2-oxoglutarate (2OG) and Fe(II)-dependent oxygenase superfamily protein
AT1G06670	chr1	2040567	2047333	+	nuclear DEIH-boxhelicase
AT1G06680	chr1	2047940	2049186	+	photosystem II subunit P-1
AT1G06690	chr1	2049742	2052039	-	NAD(P)-linked oxidoreductase superfamily protein
AT1G06700	chr1	2052750	2054552	-	Protein kinase superfamily protein
AT1G06710	chr1	2056999	2060242	-	Tetratricopeptide repeat (TPR)-like superfamily protein
AT1G06720	chr1	2060615	2067281	-	P-loop containing nucleoside triphosphate hydrolases superfamily protein
AT1G06730	chr1	2067633	2070049	+	pfkB-like carbohydrate kinase family protein
AT1G06780	chr1	2083689	2086853	+	galacturonosyltransferase 6
AT1G06790	chr1	2087645	2089039	+	RNA polymerase Rpb7 N-terminal domain-containing protein
AT1G06820	chr1	2093145	2096220	-	carotenoid isomerase
AT1G06830	chr1	2097189	2097488	+	Glutaredoxin family protein
AT1G06840	chr1	2097854	2103208	-	Leucine-rich repeat protein kinase family protein
AT1G06870	chr1	2108832	2110642	+	Peptidase S24/S26A/S26B/S26C family protein
AT1G06900	chr1	2115155	2120635	-	Insulinase (Peptidase family M16) family protein
AT1G06960	chr1	2135930	2137533	+	RNA-binding (RRM/RBD/RNP motifs) family protein
AT1G06970	chr1	2138109	2140818	+	cation/hydrogen exchanger 14
AT1G06990	chr1	2148393	2150009	+	GDSL-like Lipase/Acylhydrolase superfamily protein
AT1G07010	chr1	2152949	2154968	+	Calcineurin-like metallo-phosphoesterase superfamily protein
AT1G07025	chr1	2157658	2158158	-	Mitochondrial substrate carrier family protein
AT1G07030	chr1	2158631	2160524	-	Mitochondrial substrate carrier family protein
AT1G07040	chr1	2161225	2163035	-	unknown protein; INVOLVED IN: biological_process unknown; LOCATED IN: chloroplast; EXPRESSED IN: 24 plant structures; EXPRESSED DURING: 14 growth stages; BEST Arabidopsis thaliana protein match is: unknown protein (TAIR:AT1G27030.1); Has 540 Blast hits to 538 proteins in 187 species: Archae - 0; Bacteria - 333; Metazoa - 0; Fungi - 0; Plants - 67; Viruses - 0; Other Eukaryotes - 140 (source: NCBI…
AT1G07070	chr1	2168652	2169703	+	Ribosomal protein L35Ae family protein
AT1G07110	chr1	2178363	2183980	-	fructose-2,6-bisphosphatase
AT1G07140	chr1	2192360	2193688	-	Pleckstrin homology (PH) domain superfamily protein
AT1G07150	chr1	2193983	2195736	-	mitogen-activated protein kinase kinase kinase 13
AT1G07160	chr1	2198155	2199678	-	Protein phosphatase 2C family protein
AT1G07170	chr1	2200686	2201018	+	PHF5-like protein
AT1G07180	chr1	2204414	2206773	+	alternative NAD(P)H dehydrogenase 1
AT1G07190	chr1	2208013	2208177	+	BEST Arabidopsis thaliana protein match is: lon protease 1 (TAIR:AT5G26860.1); Has 106 Blast hits to 106 proteins in 47 species: Archae - 0; Bacteria - 34; Metazoa - 0; Fungi - 11; Plants - 56; Viruses - 0; Other Eukaryotes - 5 (source: NCBI BLink).
AT1G07200	chr1	2209033	2210301	-	Double Clp-N motif-containing P-loop nucleoside triphosphate hydrolases superfamily protein
AT1G07210	chr1	2215320	2216668	+	Ribosomal protein S18
AT1G07230	chr1	2220509	2222778	-	non-specific phospholipase C1
AT1G07270	chr1	2229757	2232897	-	Cell division control, Cdc6
AT1G07290	chr1	2242284	2244428	-	golgi nucleotide sugar transporter 2
AT1G07320	chr1	2249190	2250026	+	ribosomal protein L4
AT1G07340	chr1	2254873	2256712	+	sugar transporter 2
AT1G07350	chr1	2257732	2260101	-	RNA-binding (RRM/RBD/RNP motifs) family protein
AT1G07360	chr1	2260562	2262795	-	CCCH-type zinc fingerfamily protein with RNA-binding domain
AT1G07370	chr1	2263204	2264382	+	proliferating cellular nuclear antigen 1
AT1G07380	chr1	2264829	2268306	-	Neutral/alkaline non-lysosomal ceramidase
AT1G07390	chr1	2269893	2274654	+	receptor like protein 1
AT1G07400	chr1	2275148	2275621	+	HSP20-like chaperones superfamily protein
AT1G07410	chr1	2276270	2277154	+	RAB GTPase homolog A2B
AT1G07420	chr1	2277910	2280033	+	sterol 4-alpha-methyl-oxidase 2-1
AT1G07430	chr1	2281151	2282656	-	highly ABA-induced PP2C gene 2
AT1G07440	chr1	2286436	2287665	-	NAD(P)-binding Rossmann-fold superfamily protein
AT1G07450	chr1	2288038	2289256	-	NAD(P)-binding Rossmann-fold superfamily protein
AT1G07470	chr1	2291723	2294350	+	Transcription factor IIA, alpha/beta subunit
AT1G07480	chr1	2296706	2299215	-	Transcription factor IIA, alpha/beta subunit
AT1G07510	chr1	2305689	2309380	+	FTSH protease 10
AT1G07550	chr1	2322709	2326512	-	Leucine-rich repeat protein kinase family protein
AT1G07560	chr1	2327320	2331096	+	Leucine-rich repeat protein kinase family protein
AT1G07570	chr1	2331369	2333210	-	Protein kinase superfamily protein
AT1G07615	chr1	2342277	2344200	-	GTP-binding protein Obg/CgtA
AT1G07630	chr1	2349189	2351437	+	pol-like 5
AT1G07645	chr1	2367612	2368349	-	dessication-induced 1VOC superfamily protein
AT1G07650	chr1	2359817	2366423	-	Leucine-rich repeat transmembrane protein kinase
AT1G07660	chr1	2369212	2369523	+	Histone superfamily protein
AT1G07670	chr1	2370305	2374196	-	endomembrane-type CA-ATPase 4
AT1G07700	chr1	2380214	2380939	+	Thioredoxin superfamily protein
AT1G07705	chr1	2382090	2385282	+	NOT2 / NOT3 / NOT5 family
AT1G07710	chr1	2386275	2387986	-	Ankyrin repeat family protein
AT1G07720	chr1	2390970	2392406	-	3-ketoacyl-CoA synthase 3
AT1G07725	chr1	2395249	2397096	-	exocyst subunit exo70 family protein H6
AT1G07745	chr1	2400797	2402492	-	homolog of RAD51 D
AT1G07770	chr1	2408413	2409065	-	ribosomal protein S15A
AT1G07780	chr1	2410352	2411833	-	phosphoribosylanthranilate isomerase 1
AT1G07790	chr1	2413049	2413495	+	Histone superfamily protein
AT1G07810	chr1	2416681	2420572	+	ER-type Ca2+-ATPase 1
AT1G07820	chr1	2421435	2421746	-	Histone superfamily protein
AT1G07830	chr1	2422549	2423392	+	ribosomal protein L29 family protein
AT1G07840	chr1	2424603	2426131	+	Sas10/Utp3/C1D family
AT1G07870	chr1	2428942	2431843	-	Protein kinase superfamily protein
AT1G07880	chr1	2434193	2435712	-	Protein kinase superfamily protein
AT1G07890	chr1	2438005	2439349	+	ascorbate peroxidase 1
AT1G07920	chr1	2455559	2457001	+	GTP binding Elongation factor Tu family protein
AT1G07930	chr1	2459014	2460458	+	GTP binding Elongation factor Tu family protein
AT1G07940	chr1	2463350	2464792	-	GTP binding Elongation factor Tu family protein
AT1G07960	chr1	2467681	2468831	+	PDI-like 5-1
AT1G07980	chr1	2473523	2474910	-	nuclear factor Y, subunit C10
AT1G07990	chr1	2477413	2482898	+	SIT4 phosphatase-associated family protein
AT1G08000	chr1	2483460	2484564	-	GATA transcription factor 10
AT1G08010	chr1	2486202	2487402	-	GATA transcription factor 11
AT1G08050	chr1	2499088	2501311	-	Zinc finger (C3HC4-type RING finger) family protein
AT1G08060	chr1	2501981	2510488	-	ATP-dependent helicase family protein
AT1G08065	chr1	2511788	2513341	-	alpha carbonic anhydrase 5
AT1G08080	chr1	2517022	2518546	-	alpha carbonic anhydrase 7
AT1G08090	chr1	2524139	2525920	+	nitrate transporter 2:1
AT1G08100	chr1	2527268	2529078	-	nitrate transporter 2.2
AT1G08110	chr1	2535463	2537630	+	lactoylglutathione lyase family protein / glyoxalase I family protein
AT1G08120	chr1	2538678	2538941	+	BEST Arabidopsis thaliana protein match is: Protein kinase superfamily protein (TAIR:AT5G26110.1); Has 235 Blast hits to 235 proteins in 96 species: Archae - 21; Bacteria - 0; Metazoa - 117; Fungi - 8; Plants - 47; Viruses - 0; Other Eukaryotes - 42 (source: NCBI BLink).
AT1G08125	chr1	2539748	2542132	-	S-adenosyl-L-methionine-dependent methyltransferases superfamily protein
AT1G08130	chr1	2542913	2547815	-	DNA ligase 1
AT1G08135	chr1	2548819	2551473	-	cation/H+ exchanger 6B
AT1G08140	chr1	2552206	2555074	-	cation/H+ exchanger 6A
AT1G08150	chr1	2556343	2559074	-	Cation/hydrogen exchanger family protein
AT1G08170	chr1	2562941	2563672	-	Histone superfamily protein
AT1G08190	chr1	2567652	2573142	+	vacuolar protein sorting 41
AT1G08200	chr1	2574259	2576609	-	UDP-D-apiose/UDP-D-xylose synthase 2
AT1G08210	chr1	2577119	2580581	-	Eukaryotic aspartyl protease family protein
AT1G08230	chr1	2583715	2586700	-	Transmembrane amino acid transporter family protein
AT1G08250	chr1	2588994	2590235	-	arogenate dehydratase 6
AT1G08260	chr1	2590944	2606892	+	DNA polymerase epsilon catalytic subunit
AT1G08270	chr1	2606957	2607337	-	CONTAINS InterPro DOMAIN/s: MIT (InterPro:IPR007330); BEST Arabidopsis thaliana protein match is: AAA-type ATPase family protein (TAIR:AT2G27600.1); Has 1133 Blast hits to 1133 proteins in 252 species: Archae - 47; Bacteria - 0; Metazoa - 540; Fungi - 145; Plants - 223; Viruses - 0; Other Eukaryotes - 178 (source: NCBI BLink).
AT1G08310	chr1	2619134	2620338	+	alpha/beta-Hydrolases superfamily protein
AT1G08340	chr1	2631308	2632669	+	Rho GTPase activating protein with PAK-box/P21-Rho-binding domain
AT1G08350	chr1	2632970	2635055	-	Endomembrane protein 70 protein family
AT1G08360	chr1	2636231	2637694	+	Ribosomal protein L1p/L10e family
AT1G08370	chr1	2638355	2640367	+	decapping 1
AT1G08410	chr1	2646307	2649106	+	P-loop containing nucleoside triphosphate hydrolases superfamily protein
AT1G08420	chr1	2649959	2656564	+	BRI1 suppressor 1 (BSU1)-like 2
AT1G08450	chr1	2668008	2671800	-	calreticulin 3
AT1G08460	chr1	2672527	2674469	+	histone deacetylase 8
AT1G08470	chr1	2682262	2683977	-	strictosidine synthase-like 3
AT1G08490	chr1	2685980	2688547	-	chloroplastic NIFS-like cysteine desulfurase
AT1G08510	chr1	2691546	2693409	-	fatty acyl-ACP thioesterases B
AT1G08520	chr1	2696538	2700819	+	ALBINA 1
AT1G08530	chr1	2701252	2702952	+	unknown protein; FUNCTIONS IN: molecular_function unknown; INVOLVED IN: biological_process unknown; LOCATED IN: chloroplast; BEST Arabidopsis thaliana protein match is: unknown protein (TAIR:AT5G09995.2); Has 140 Blast hits to 140 proteins in 53 species: Archae - 0; Bacteria - 63; Metazoa - 0; Fungi - 0; Plants - 76; Viruses - 0; Other Eukaryotes - 1 (source: NCBI BLink).
AT1G08540	chr1	2703461	2706696	+	RNApolymerase sigma subunit 2
AT1G08560	chr1	2709778	2710710	-	syntaxin of plants 111
AT1G08570	chr1	2713059	2714312	+	atypical CYS HIS rich thioredoxin 4
AT1G08590	chr1	2718859	2721948	+	Leucine-rich receptor-like protein kinase family protein
AT1G08600	chr1	2724562	2733431	+	P-loop containing nucleoside triphosphate hydrolases superfamily protein
AT1G08610	chr1	2733788	2735467	-	Pentatricopeptide repeat (PPR) superfamily protein
AT1G08620	chr1	2737554	2743370	+	Transcription factor jumonji (jmj) family protein / zinc finger (C5HC2 type) family protein
AT1G08630	chr1	2743948	2745685	-	threonine aldolase 1
AT1G08650	chr1	2752206	2753150	+	phosphoenolpyruvate carboxylase kinase 1
AT1G08670	chr1	2760419	2761551	-	ENTH/VHS family protein
AT1G08680	chr1	2762820	2768387	+	ARF GAP-like zinc finger-containing protein ZIGA4
AT1G08720	chr1	2774089	2779077	+	Protein kinase superfamily protein
AT1G08730	chr1	2779963	2788325	+	Myosin family protein with Dil domain
AT1G08750	chr1	2801283	2804392	+	Peptidase C13 family
AT1G08780	chr1	2809925	2811126	-	ABI3-interacting protein 3
AT1G08810	chr1	2819279	2820329	-	myb domain protein 60
AT1G08820	chr1	2821810	2824412	-	vamp/synaptobrevin-associated protein 27-2
AT1G08830	chr1	2827700	2829053	+	copper/zinc superoxide dismutase 1
AT1G08840	chr1	2829579	2838369	-	DNA replication helicase, putative
AT1G08880	chr1	2847144	2847676	-	Histone superfamily protein
AT1G08890	chr1	2848374	2852016	+	Major facilitator superfamily protein
AT1G08900	chr1	2852478	2855610	+	Major facilitator superfamily protein
AT1G08910	chr1	2856227	2860816	+	zinc ion binding;zinc ion binding
AT1G08920	chr1	2867446	2870190	+	ERD (early response to dehydration) six-like 1
AT1G08930	chr1	2873604	2876979	+	Major facilitator superfamily protein
AT1G08940	chr1	2877694	2879104	+	Phosphoglycerate mutase family protein
AT1G08960	chr1	2879698	2881877	+	cation exchanger 11
AT1G08970	chr1	2883144	2883839	+	nuclear factor Y, subunit C9
AT1G08980	chr1	2884455	2886430	+	amidase 1
AT1G08990	chr1	2888753	2890753	+	plant glycogenin-like starch initiation protein 5
AT1G09000	chr1	2891111	2894987	+	NPK1-related protein kinase 1
AT1G09010	chr1	2895259	2899287	-	glycoside hydrolase family 2 protein
AT1G09020	chr1	2900149	2904212	-	homolog of yeast sucrose nonfermenting 4
AT1G09030	chr1	2908611	2909030	-	nuclear factor Y, subunit B4
AT1G09080	chr1	2929268	2931804	-	Heat shock protein 70 (Hsp 70) family protein
AT1G09090	chr1	2932743	2935590	+	respiratory burst oxidase homolog B
AT1G09100	chr1	2936675	2939258	-	26S proteasome AAA-ATPase subunit RPT5B
AT1G09130	chr1	2939731	2942217	-	ATP-dependent caseinolytic (Clp) protease/crotonase family protein
AT1G09140	chr1	2942887	2945818	-	SERINE-ARGININE PROTEIN 30
AT1G09150	chr1	2946599	2948908	+	pseudouridine synthase and archaeosine transglycosylase (PUA) domain-containing protein
AT1G09160	chr1	2953199	2955059	-	Protein phosphatase 2C family protein
AT1G09170	chr1	2956589	2962207	-	P-loop nucleoside triphosphate hydrolases superfamily protein with CH (Calponin Homology) domain
AT1G09180	chr1	2965147	2965941	+	secretion-associated RAS super family 1
AT1G09195	chr1	2968137	2971457	-	FUNCTIONS IN: molecular_function unknown; INVOLVED IN: biological_process unknown; CONTAINS InterPro DOMAIN/s: Metal-dependent phosphohydrolase, HD subdomain (InterPro:IPR006674), Ppx/GppA phosphatase (InterPro:IPR003695).
AT1G09200	chr1	2971722	2972132	-	Histone superfamily protein
AT1G09210	chr1	2973217	2976655	-	calreticulin 1b
AT1G09230	chr1	2979637	2982563	-	RNA-binding (RRM/RBD/RNP motifs) family protein
AT1G09240	chr1	2984950	2985912	+	nicotianamine synthase 3
AT1G09260	chr1	2993404	2993820	+	Chaperone DnaJ-domain superfamily protein
AT1G09270	chr1	2994506	2997833	+	importin alpha isoform 4
AT1G09280	chr1	2998209	3001253	-	CONTAINS InterPro DOMAIN/s: Rhodanese-like (InterPro:IPR001763), Serine hydrolase (InterPro:IPR005645); BEST Arabidopsis thaliana protein match is: Rhodanese/Cell cycle control phosphatase superfamily protein (TAIR:AT2G40760.1); Has 5925 Blast hits to 5912 proteins in 1592 species: Archae - 0; Bacteria - 2946; Metazoa - 156; Fungi - 408; Plants - 229; Viruses - 0; Other Eukaryotes - 2186 (source:…
AT1G09300	chr1	3003981	3008131	+	Metallopeptidase M24 family protein
AT1G09330	chr1	3013003	3014903	-	unknown protein; FUNCTIONS IN: molecular_function unknown; INVOLVED IN: biological_process unknown; LOCATED IN: integral to membrane; EXPRESSED IN: 24 plant structures; EXPRESSED DURING: 15 growth stages; CONTAINS InterPro DOMAIN/s: Protein of unknown function DUF846, eukaryotic (InterPro:IPR008564); Has 518 Blast hits to 518 proteins in 206 species: Archae - 0; Bacteria - 0; Metazoa - 193; Fungi…
AT1G09340	chr1	3015473	3018035	+	chloroplast RNA binding
AT1G09350	chr1	3019888	3021214	+	galactinol synthase 3
AT1G09380	chr1	3026351	3029322	-	nodulin MtN21 /EamA-like transporter family protein
AT1G09390	chr1	3031264	3033415	+	GDSL-like Lipase/Acylhydrolase superfamily protein
AT1G09400	chr1	3033676	3034993	-	FMN-linked oxidoreductases superfamily protein
AT1G09420	chr1	3038640	3041715	-	glucose-6-phosphate dehydrogenase 4
AT1G09430	chr1	3042135	3044978	+	ATP-citrate lyase A-3
AT1G09440	chr1	3045513	3047393	-	Protein kinase superfamily protein
AT1G09450	chr1	3049066	3052858	+	Protein kinase superfamily protein
AT1G09480	chr1	3057975	3060661	+	NAD(P)-binding Rossmann-fold superfamily protein
AT1G09490	chr1	3064172	3065815	+	NAD(P)-binding Rossmann-fold superfamily protein
AT1G09500	chr1	3066811	3068244	+	NAD(P)-binding Rossmann-fold superfamily protein
AT1G09510	chr1	3069396	3070812	+	NAD(P)-binding Rossmann-fold superfamily protein
AT1G09540	chr1	3086333	3087689	+	myb domain protein 61
AT1G09560	chr1	3093896	3094639	+	germin-like protein 5
AT1G09570	chr1	3095498	3098892	-	phytochrome A
AT1G09580	chr1	3104657	3106092	+	emp24/gp25L/p24 family/GOLD family protein
AT1G09590	chr1	3106549	3107606	+	Translation protein SH3-like family protein
AT1G09600	chr1	3108617	3111318	+	Protein kinase superfamily protein
AT1G09620	chr1	3113077	3116455	-	ATP binding;leucine-tRNA ligases;aminoacyl-tRNA ligases;nucleotide binding;ATP binding;aminoacyl-tRNA ligases
AT1G09630	chr1	3118350	3119571	-	RAB GTPase 11C
AT1G09640	chr1	3120162	3122152	+	Translation elongation factor EF1B, gamma chain
AT1G09660	chr1	3128032	3130791	-	RNA-binding KH domain-containing protein
AT1G09690	chr1	3136407	3137430	-	Translation protein SH3-like family protein
AT1G09730	chr1	3148017	3154236	-	Cysteine proteinases superfamily protein
AT1G09740	chr1	3154603	3155834	+	Adenine nucleotide alpha hydrolases-like superfamily protein
AT1G09750	chr1	3157541	3158960	+	Eukaryotic aspartyl protease family protein
AT1G09760	chr1	3159476	3161603	-	U2 small nuclear ribonucleoprotein A
AT1G09770	chr1	3162002	3165122	+	cell division cycle 5
AT1G09780	chr1	3165550	3167812	-	Phosphoglycerate mutase, 2,3-bisphosphoglycerate-independent
AT1G09795	chr1	3173588	3176690	+	ATP phosphoribosyl transferase 2
AT1G09800	chr1	3177121	3180336	-	Pseudouridine synthase family protein
AT1G09810	chr1	3181138	3183354	-	evolutionarily conserved C-terminal region 11
AT1G09815	chr1	3189460	3190050	+	polymerase delta 4
AT1G09820	chr1	3190594	3192414	-	Pentatricopeptide repeat (PPR-like) superfamily protein
AT1G09830	chr1	3192783	3194936	-	Glycinamide ribonucleotide (GAR) synthetase
AT1G09840	chr1	3196114	3199524	-	shaggy-like protein kinase 41
AT1G09850	chr1	3201848	3203875	+	xylem bark cysteine peptidase 3
AT1G09870	chr1	3205817	3208444	+	histidine acid phosphatase family protein
AT1G09900	chr1	3218133	3219929	+	Pentatricopeptide repeat (PPR-like) superfamily protein
AT1G09930	chr1	3227490	3230043	-	oligopeptide transporter 2
AT1G09932	chr1	3230716	3232924	-	Phosphoglycerate mutase family protein
AT1G09935	chr1	3234060	3235530	-	Phosphoglycerate mutase family protein
AT1G09940	chr1	3237224	3239262	-	Glutamyl-tRNA reductase family protein
AT1G09960	chr1	3244258	3246718	+	sucrose transporter 4
AT1G09970	chr1	3252408	3255428	+	Leucine-rich receptor-like protein kinase family protein
AT1G10010	chr1	3265976	3268726	+	amino acid permease 8
AT1G10030	chr1	3273972	3275631	+	homolog of yeast ergosterol28
AT1G10040	chr1	3276108	3278464	-	alpha/beta-Hydrolases superfamily protein
AT1G10050	chr1	3279270	3283444	+	glycosyl hydrolase family 10 protein / carbohydrate-binding domain-containing protein
AT1G10060	chr1	3284445	3286577	+	branched-chain amino acid transaminase 1
AT1G10070	chr1	3288255	3290164	+	branched-chain amino acid transaminase 2
AT1G10090	chr1	3290572	3295271	-	Early-responsive to dehydration stress protein (ERD4)
AT1G10130	chr1	3311139	3321941	+	endoplasmic reticulum-type calcium-transporting ATPase 3
AT1G10170	chr1	3333925	3337491	-	NF-X-like 1
AT1G10210	chr1	3349579	3350776	+	mitogen-activated protein kinase 1
AT1G10230	chr1	3355600	3356151	+	SKP1-like 18
AT1G10270	chr1	3363535	3366276	+	glutamine-rich protein 23
AT1G10290	chr1	3370774	3377120	+	dynamin-like protein 6
AT1G10300	chr1	3378142	3380226	+	Nucleolar GTP-binding protein
AT1G10310	chr1	3381733	3383874	-	NAD(P)-binding Rossmann-fold superfamily protein
AT1G10320	chr1	3384164	3388373	-	Zinc finger C-x8-C-x5-C-x3-H type family protein
AT1G10340	chr1	3390475	3392481	-	Ankyrin repeat family protein
AT1G10350	chr1	3393595	3394860	-	DNAJ heat shock family protein
AT1G10360	chr1	3395738	3396806	-	glutathione S-transferase TAU 18
AT1G10370	chr1	3397274	3398273	-	Glutathione S-transferase family protein
AT1G10390	chr1	3407265	3412045	-	Nucleoporin autopeptidase
AT1G10430	chr1	3428705	3430437	-	protein phosphatase 2A-2
AT1G10450	chr1	3432313	3437979	+	SIN3-like 6
AT1G10470	chr1	3442624	3443759	-	response regulator 4
AT1G10490	chr1	3453589	3459925	+	Domain of unknown function (DUF1726) ;Putative ATPase (DUF699)
AT1G10500	chr1	3460160	3461340	-	chloroplast-localized ISCA-like protein
AT1G10510	chr1	3461771	3465590	+	RNI-like superfamily protein
AT1G10520	chr1	3465964	3469248	+	DNA polymerase lambda (POLL)
AT1G10540	chr1	3475024	3477756	-	nucleobase-ascorbate transporter 8
AT1G10550	chr1	3479257	3480957	-	xyloglucan:xyloglucosyl transferase 33
AT1G10560	chr1	3484613	3486706	+	plant U-box 18
AT1G10570	chr1	3487639	3491102	+	Cysteine proteinases superfamily protein
AT1G10580	chr1	3491560	3493665	-	Transducin/WD40 repeat-like superfamily protein
AT1G10590	chr1	3502324	3502991	-	Nucleic acid-binding, OB-fold-like protein
AT1G10600	chr1	3503765	3505190	+	associated molecule with the SH3 domain of STAM 2
AT1G10620	chr1	3509001	3511975	-	Protein kinase superfamily protein
AT1G10630	chr1	3513189	3514230	-	ADP-ribosylation factor A1F
AT1G10640	chr1	3515478	3517807	-	Pectin lyase-like superfamily protein
AT1G10670	chr1	3535787	3538098	+	ATP-citrate lyase A-1
AT1G10680	chr1	3538470	3543782	-	P-glycoprotein 10
AT1G10700	chr1	3554157	3556274	+	phosphoribosyl pyrophosphate (PRPP) synthase 3
AT1G10730	chr1	3565463	3567779	+	Clathrin adaptor complexes medium subunit family protein
AT1G10740	chr1	3568343	3570466	-	alpha/beta-Hydrolases superfamily protein
AT1G10760	chr1	3581210	3590043	-	Pyruvate phosphate dikinase, PEP/pyruvate binding domain
AT1G10810	chr1	3599369	3600757	+	NAD(P)-linked oxidoreductase superfamily protein
AT1G10830	chr1	3605736	3607449	-	15-cis-zeta-carotene isomerase
AT1G10840	chr1	3607885	3609657	-	translation initiation factor 3 subunit H1
AT1G10850	chr1	3612228	3614343	+	Leucine-rich repeat protein kinase family protein
AT1G10865	chr1	3614789	3615308	-	FUNCTIONS IN: molecular_function unknown; INVOLVED IN: biological_process unknown; LOCATED IN: cellular_component unknown; CONTAINS InterPro DOMAIN/s: Cytochrome c oxidase assembly protein PET191, N-terminal (InterPro:IPR018793); Has 241 Blast hits to 241 proteins in 124 species: Archae - 0; Bacteria - 0; Metazoa - 100; Fungi - 94; Plants - 38; Viruses - 0; Other Eukaryotes - 9 (source: NCBI BLin…
AT1G10870	chr1	3616905	3623612	-	ARF-GAP domain 4
AT1G10900	chr1	3632396	3636416	-	Phosphatidylinositol-4-phosphate 5-kinase family protein
AT1G10910	chr1	3639908	3643974	+	Pentatricopeptide repeat (PPR) superfamily protein
AT1G10920	chr1	3644587	3647004	-	NB-ARC domain-containing disease resistance protein
AT1G10930	chr1	3648032	3654997	-	DNA helicase (RECQl4A)
AT1G10940	chr1	3656050	3658170	-	Protein kinase superfamily protein
AT1G10950	chr1	3659322	3663622	+	transmembrane nine 1
AT1G10960	chr1	3664445	3664891	+	ferredoxin 1
AT1G10970	chr1	3665201	3666933	-	zinc transporter 4 precursor
AT1G10980	chr1	3667531	3669821	-	Lung seven transmembrane receptor family protein
AT1G11040	chr1	3679225	3680924	-	HSP40/DnaJ peptide-binding protein
AT1G11050	chr1	3681892	3683769	+	Protein kinase superfamily protein
AT1G11080	chr1	3694809	3697759	-	serine carboxypeptidase-like 31
AT1G11090	chr1	3702655	3703629	+	alpha/beta-Hydrolases superfamily protein
AT1G11100	chr1	3703934	3709302	-	SNF2 domain-containing protein / helicase domain-containing protein / zinc finger protein-related
AT1G11110	chr1	3710364	3712108	+	LisH and RanBPM domains containing protein
AT1G11130	chr1	3723135	3727178	+	Leucine-rich repeat protein kinase family protein
AT1G11160	chr1	3733406	3739363	+	Transducin/WD40 repeat-like superfamily protein
AT1G11190	chr1	3750338	3752696	-	bifunctional nuclease i
AT1G11200	chr1	3753896	3755459	+	Protein of unknown function (DUF300)
AT1G11250	chr1	3768724	3769706	+	syntaxin of plants 125
AT1G11260	chr1	3777460	3780133	+	sugar transporter 1
AT1G11280	chr1	3787456	3790621	-	S-locus lectin protein kinase family protein
AT1G11300	chr1	3794389	3800719	+	protein serine/threonine kinases;protein kinases;ATP binding;sugar binding;kinases;carbohydrate binding
AT1G11330	chr1	3810372	3813416	+	S-locus lectin protein kinase family protein
AT1G11340	chr1	3814116	3817420	-	S-locus lectin protein kinase family protein
AT1G11350	chr1	3817725	3820752	-	S-domain-1 13
AT1G11360	chr1	3822171	3822899	-	Adenine nucleotide alpha hydrolases-like superfamily protein
AT1G11370	chr1	3828098	3830945	-	Pectin lyase-like superfamily protein
AT1G11390	chr1	3834762	3837305	-	Protein kinase superfamily protein
AT1G11410	chr1	3841286	3844284	+	S-locus lectin protein kinase family protein
AT1G11460	chr1	3857005	3859268	+	nodulin MtN21 /EamA-like transporter family protein
AT1G11475	chr1	3862520	3863805	+	RNA polymerases N / 8 kDa subunit
AT1G11530	chr1	3874518	3875311	+	C-terminal cysteine residue is changed to a serine 1
AT1G11540	chr1	3875476	3876973	-	Sulfite exporter TauE/SafE family protein
AT1G11545	chr1	3878689	3880286	-	xyloglucan endotransglucosylase/hydrolase 8
AT1G11570	chr1	3883280	3883663	+	NTF2-like
AT1G11580	chr1	3888730	3890649	+	methylesterase PCR A
AT1G11590	chr1	3892634	3894620	+	Plant invertase/pectin methylesterase inhibitor superfamily
AT1G11600	chr1	3902090	3903622	+	cytochrome P450, family 77, subfamily B, polypeptide 1
AT1G11610	chr1	3906983	3909291	-	cytochrome P450, family 71, subfamily A, polypeptide 18
AT1G11650	chr1	3914895	3917301	+	RNA-binding (RRM/RBD/RNP motifs) family protein
AT1G11660	chr1	3921056	3924347	+	heat shock protein 70 (Hsp 70) family protein
AT1G11670	chr1	3928520	3931482	-	MATE efflux family protein
AT1G11680	chr1	3938925	3940585	+	CYTOCHROME P450 51G1
AT1G11710	chr1	3948886	3950859	+	Pentatricopeptide repeat (PPR) superfamily protein
AT1G11720	chr1	3951597	3956840	+	starch synthase 3
AT1G11750	chr1	3967609	3969535	+	CLP protease proteolytic subunit 6
AT1G11755	chr1	3969987	3971488	-	Undecaprenyl pyrophosphate synthetase family protein
AT1G11770	chr1	3975679	3977289	+	FAD-binding Berberine family protein
AT1G11780	chr1	3977614	3979177	-	oxidoreductase, 2OG-Fe(II) oxygenase family protein
AT1G11790	chr1	3981476	3984562	+	arogenate dehydratase 1
AT1G11840	chr1	3995928	3997518	+	glyoxalase I homolog
AT1G11860	chr1	4001801	4003245	+	Glycine cleavage T-protein family
AT1G11870	chr1	4003895	4006150	+	Seryl-tRNA synthetase
AT1G11880	chr1	4007909	4010327	-	transferases, transferring hexosyl groups
AT1G11890	chr1	4011509	4012835	+	Synaptobrevin family protein
AT1G11900	chr1	4013166	4014630	-	Tetratricopeptide repeat (TPR)-like superfamily protein
AT1G11910	chr1	4017119	4019874	-	aspartic proteinase A1
AT1G11920	chr1	4023667	4025097	-	Pectin lyase-like superfamily protein
AT1G11930	chr1	4028783	4030298	+	Predicted pyridoxal phosphate-dependent enzyme, YBL036C type
AT1G11960	chr1	4039871	4043143	-	ERD (early-responsive to dehydration stress) family protein
AT1G11970	chr1	4044370	4044669	+	Ubiquitin-like superfamily protein
AT1G11980	chr1	4045619	4045855	+	ubiquitin-related protein 3
AT1G12000	chr1	4050159	4053727	-	Phosphofructokinase family protein
AT1G12010	chr1	4056274	4057670	+	2-oxoglutarate (2OG) and Fe(II)-dependent oxygenase superfamily protein
AT1G12040	chr1	4070160	4072394	+	leucine-rich repeat/extensin 1
AT1G12050	chr1	4072904	4075856	+	fumarylacetoacetase, putative
AT1G12070	chr1	4078913	4080106	-	Immunoglobulin E-set superfamily protein
AT1G12110	chr1	4105341	4109290	+	nitrate transporter 1.1
AT1G12130	chr1	4118594	4120871	+	Flavin-binding monooxygenase family protein
AT1G12140	chr1	4121386	4123366	+	flavin-monooxygenase glucosinolate S-oxygenase 5
AT1G12160	chr1	4126068	4128090	+	Flavin-binding monooxygenase family protein
AT1G12200	chr1	4137627	4139835	+	Flavin-binding monooxygenase family protein
AT1G12210	chr1	4140948	4143605	+	RPS5-like 1
AT1G12220	chr1	4145011	4147680	+	Disease resistance protein (CC-NBS-LRR class) family
AT1G12230	chr1	4148050	4150708	+	Aldolase superfamily protein
AT1G12240	chr1	4153699	4157457	+	Glycosyl hydrolases family 32 protein
AT1G12244	chr1	4157719	4158893	+	Polynucleotidyl transferase, ribonuclease H-like superfamily protein
AT1G12250	chr1	4159287	4161269	+	Pentapeptide repeat-containing protein
AT1G12270	chr1	4172105	4174575	+	stress-inducible protein, putative
AT1G12280	chr1	4174875	4177559	-	LRR and NB-ARC domains-containing disease resistance protein
AT1G12300	chr1	4184163	4186076	-	Tetratricopeptide repeat (TPR)-like superfamily protein
AT1G12310	chr1	4187500	4187946	-	Calcium-binding EF-hand family protein
AT1G12340	chr1	4197396	4198032	+	Cornichon family protein
AT1G12350	chr1	4198870	4200633	+	4-phospho-panto-thenoylcysteine synthetase
AT1G12360	chr1	4201172	4206144	+	Sec1/munc18-like (SM) proteins superfamily
AT1G12370	chr1	4206500	4208842	-	photolyase 1
AT1G12390	chr1	4220347	4221481	+	Cornichon family protein
AT1G12410	chr1	4223099	4224954	+	CLP protease proteolytic subunit 2
AT1G12420	chr1	4226673	4228917	-	ACT domain repeat 8
AT1G12430	chr1	4234122	4238552	-	armadillo repeat kinesin 3
AT1G12440	chr1	4241816	4242322	-	A20/AN1-like zinc finger family protein
AT1G12450	chr1	4244496	4245808	+	SNARE associated Golgi protein family
AT1G12460	chr1	4247703	4250444	+	Leucine-rich repeat protein kinase family protein
AT1G12470	chr1	4251359	4257201	+	zinc ion binding
AT1G12480	chr1	4257427	4259249	-	C4-dicarboxylate transporter/malic acid transport protein
AT1G12500	chr1	4263542	4264957	-	Nucleotide-sugar transporter family protein
AT1G12520	chr1	4267277	4268206	-	copper chaperone for SOD1
AT1G12550	chr1	4274649	4275831	+	D-isomer specific 2-hydroxyacid dehydrogenase family protein
AT1G12570	chr1	4278192	4280753	-	Glucose-methanol-choline (GMC) oxidoreductase family protein
AT1G12580	chr1	4283635	4285675	+	phosphoenolpyruvate carboxylase-related kinase 1
AT1G12600	chr1	4286414	4288859	-	UDP-N-acetylglucosamine (UAA) transporter family
AT1G12620	chr1	4294883	4296748	-	Pentatricopeptide repeat (PPR) superfamily protein
AT1G12640	chr1	4303586	4305666	-	MBOAT (membrane bound O-acyl transferase) family protein
AT1G12650	chr1	4306183	4307673	+	unknown protein; CONTAINS InterPro DOMAIN/s: Protein of unknown function DUF947 (InterPro:IPR009292); Has 35333 Blast hits to 34131 proteins in 2444 species: Archae - 798; Bacteria - 22429; Metazoa - 974; Fungi - 991; Plants - 531; Viruses - 0; Other Eukaryotes - 9610 (source: NCBI BLink).
AT1G12680	chr1	4320123	4322269	-	phosphoenolpyruvate carboxylase-related kinase 2
AT1G12700	chr1	4323722	4326227	-	ATP binding;nucleic acid binding;helicases
AT1G12730	chr1	4334675	4337609	+	GPI transamidase subunit PIG-U
AT1G12740	chr1	4342462	4344569	+	cytochrome P450, family 87, subfamily A, polypeptide 2
AT1G12750	chr1	4345100	4346688	-	RHOMBOID-like protein 6
AT1G12760	chr1	4348728	4350512	+	Zinc finger, C3HC4 type (RING finger) family protein
AT1G12770	chr1	4351888	4353543	+	P-loop containing nucleoside triphosphate hydrolases superfamily protein
AT1G12775	chr1	4353906	4355840	+	Pentatricopeptide repeat (PPR) superfamily protein
AT1G12780	chr1	4356124	4358120	-	UDP-D-glucose/UDP-D-galactose 4-epimerase 1
AT1G12800	chr1	4361778	4365189	-	Nucleic acid-binding, OB-fold-like protein
AT1G12840	chr1	4375584	4378220	+	vacuolar ATP synthase subunit C (VATC) / V-ATPase C subunit / vacuolar proton pump C subunit (DET3)
AT1G12850	chr1	4380022	4381577	-	Phosphoglycerate mutase family protein
AT1G12880	chr1	4390036	4391046	+	nudix hydrolase homolog 12
AT1G12900	chr1	4392634	4393747	-	glyceraldehyde 3-phosphate dehydrogenase A subunit 2
AT1G12910	chr1	4395114	4396154	-	Transducin/WD40 repeat-like superfamily protein
AT1G12920	chr1	4396555	4397859	-	eukaryotic release factor 1-2
AT1G12930	chr1	4398588	4405495	-	ARM repeat superfamily protein
AT1G12940	chr1	4416405	4418337	+	nitrate transporter2.5
AT1G12950	chr1	4419849	4422462	+	root hair specific 2
AT1G12960	chr1	4422707	4423155	-	Ribosomal protein L18e/L15 superfamily protein
AT1G12970	chr1	4423727	4425632	+	plant intracellular ras group-related LRR 3
AT1G13040	chr1	4447647	4449200	+	Pentatricopeptide repeat (PPR-like) superfamily protein
AT1G13060	chr1	4452641	4454663	+	20S proteasome beta subunit E1
AT1G13080	chr1	4459212	4460807	+	cytochrome P450, family 71, subfamily B, polypeptide 2
AT1G13090	chr1	4461846	4463400	+	cytochrome P450, family 71, subfamily B, polypeptide 28
AT1G13100	chr1	4463983	4465538	+	cytochrome P450, family 71, subfamily B, polypeptide 29
AT1G13110	chr1	4467272	4468857	+	cytochrome P450, family 71 subfamily B, polypeptide 7
AT1G13140	chr1	4478667	4480271	-	cytochrome P450, family 86, subfamily C, polypeptide 3
AT1G13150	chr1	4481995	4483584	-	cytochrome P450, family 86, subfamily C, polypeptide 4
AT1G13160	chr1	4484634	4488388	+	ARM repeat superfamily protein
AT1G13170	chr1	4488826	4492278	-	OSBP(oxysterol binding protein)-related protein 1D
AT1G13180	chr1	4495394	4498204	+	Actin-like ATPase superfamily protein
AT1G13210	chr1	4509252	4513774	-	autoinhibited Ca2+/ATPase II
AT1G13230	chr1	4520679	4522439	+	Leucine-rich repeat (LRR) family protein
AT1G13250	chr1	4528965	4530002	-	galacturonosyltransferase-like 3
AT1G13270	chr1	4544999	4546574	+	methionine aminopeptidase 1B
AT1G13320	chr1	4563692	4567348	-	protein phosphatase 2A subunit A3
AT1G13330	chr1	4568008	4569410	+	Arabidopsis Hop2 homolog
AT1G13340	chr1	4569622	4571043	-	Regulator of Vps4 activity in the MVB pathway protein
AT1G13350	chr1	4572502	4576547	-	Protein kinase superfamily protein
AT1G13370	chr1	4587926	4588522	-	Histone superfamily protein
AT1G13440	chr1	4608465	4610494	-	glyceraldehyde-3-phosphate dehydrogenase C2
AT1G13460	chr1	4616504	4618180	+	Protein phosphatase 2A regulatory B subunit family protein
AT1G13560	chr1	4638834	4641563	-	aminoalcoholphosphotransferase 1
AT1G13580	chr1	4645006	4646765	-	LAG1 longevity assurance homolog 3
AT1G13610	chr1	4664008	4665680	-	alpha/beta-Hydrolases superfamily protein
AT1G13630	chr1	4669784	4672826	-	Tetratricopeptide repeat (TPR)-like superfamily protein
AT1G13635	chr1	4674248	4675784	+	DNA glycosylase superfamily protein
AT1G13690	chr1	4693380	4694179	+	ATPase E1
AT1G13700	chr1	4694475	4695600	-	6-phosphogluconolactonase 1
AT1G13710	chr1	4702932	4704592	-	cytochrome P450, family 78, subfamily A, polypeptide 5
AT1G13730	chr1	4710519	4712332	+	Nuclear transport factor 2 (NTF2) family protein with RNA binding (RRM-RBD-RNP motifs) domain
AT1G13750	chr1	4715490	4718091	-	Purple acid phosphatases superfamily protein
AT1G13800	chr1	4731056	4733707	-	Tetratricopeptide repeat (TPR)-like superfamily protein
AT1G13820	chr1	4735622	4737617	+	alpha/beta-Hydrolases superfamily protein
AT1G13870	chr1	4747437	4748345	-	calmodulin binding;purine nucleotide binding
AT1G13900	chr1	4753494	4755554	-	Purple acid phosphatases superfamily protein
AT1G13910	chr1	4755955	4757814	+	Leucine-rich repeat (LRR) family protein
AT1G13950	chr1	4773631	4774668	+	eukaryotic elongation factor 5A-1
AT1G13980	chr1	4789587	4794397	+	sec7 domain-containing protein
AT1G14000	chr1	4797606	4800043	+	VH1-interacting kinase
AT1G14010	chr1	4800385	4801790	-	emp24/gp25L/p24 family/GOLD family protein
AT1G14030	chr1	4805493	4807440	-	Rubisco methyltransferase family protein
AT1G14040	chr1	4810488	4814543	+	EXS (ERD1/XPR1/SYG1) family protein
AT1G14120	chr1	4833648	4834833	-	2-oxoglutarate (2OG) and Fe(II)-dependent oxygenase superfamily protein
AT1G14130	chr1	4836041	4837040	-	2-oxoglutarate (2OG) and Fe(II)-dependent oxygenase superfamily protein
AT1G14140	chr1	4838131	4839602	-	Mitochondrial substrate carrier family protein
AT1G14170	chr1	4843463	4845253	-	RNA-binding KH domain-containing protein
AT1G14185	chr1	4850284	4851885	+	Glucose-methanol-choline (GMC) oxidoreductase family protein
AT1G14190	chr1	4852802	4854307	+	Glucose-methanol-choline (GMC) oxidoreductase family protein
AT1G14200	chr1	4854532	4855071	-	RING/U-box superfamily protein
AT1G14205	chr1	4855582	4856762	+	Ribosomal L18p/L5e family protein
AT1G14210	chr1	4856902	4857941	-	Ribonuclease T2 family protein
AT1G14220	chr1	4858642	4859601	-	Ribonuclease T2 family protein
AT1G14230	chr1	4861497	4863991	+	GDA1/CD39 nucleoside phosphatase family protein
AT1G14240	chr1	4865159	4867777	+	GDA1/CD39 nucleoside phosphatase family protein
AT1G14250	chr1	4868675	4871203	+	GDA1/CD39 nucleoside phosphatase family protein
AT1G14260	chr1	4873200	4874430	+	RING/FYVE/PHD zinc finger superfamily protein
AT1G14270	chr1	4875099	4876443	-	CAAX amino terminal protease family protein
AT1G14290	chr1	4880307	4881784	-	sphingoid base hydroxylase 2
AT1G14300	chr1	4882654	4884686	-	ARM repeat superfamily protein
AT1G14310	chr1	4885049	4886672	+	Haloacid dehalogenase-like hydrolase (HAD) superfamily protein
AT1G14320	chr1	4888270	4889408	+	Ribosomal protein L16p/L10e family protein
AT1G14340	chr1	4897709	4898776	+	RNA-binding (RRM/RBD/RNP motifs) family protein
AT1G14345	chr1	4899176	4899766	+	NAD(P)-linked oxidoreductase superfamily protein
AT1G14350	chr1	4908427	4910647	+	Duplicated homeodomain-like superfamily protein
AT1G14360	chr1	4911362	4913029	-	UDP-galactose transporter 3
AT1G14370	chr1	4915859	4917959	+	protein kinase 2A
AT1G14390	chr1	4924277	4926794	+	Leucine-rich repeat protein kinase family protein
AT1G14400	chr1	4927294	4928136	-	ubiquitin carrier protein 1
AT1G14420	chr1	4931844	4933405	-	Pectate lyase family protein
AT1G14430	chr1	4934359	4936053	+	glyoxal oxidase-related protein
AT1G14460	chr1	4948962	4952750	-	AAA-type ATPase family protein
AT1G14560	chr1	4981300	4983082	+	Mitochondrial substrate carrier family protein
AT1G14570	chr1	4983770	4987192	+	UBX domain-containing protein
AT1G14610	chr1	5008502	5014486	-	valyl-tRNA synthetase / valine--tRNA ligase (VALRS)
AT1G14620	chr1	5014948	5016501	-	decoy
AT1G14640	chr1	5023656	5025955	+	SWAP (Suppressor-of-White-APricot)/surp domain-containing protein
AT1G14650	chr1	5028077	5030520	+	SWAP (Suppressor-of-White-APricot)/surp domain-containing protein / ubiquitin family protein
AT1G14660	chr1	5032163	5036439	-	Na+/H+ exchanger 8
AT1G14670	chr1	5037669	5040199	+	Endomembrane protein 70 protein family
AT1G14690	chr1	5052090	5054936	-	microtubule-associated protein 65-7
AT1G14700	chr1	5058680	5060988	+	purple acid phosphatase 3
AT1G14720	chr1	5066806	5068466	-	xyloglucan endotransglucosylase/hydrolase 28
AT1G14750	chr1	5079674	5082423	-	Cyclin family protein
AT1G14790	chr1	5094317	5097817	-	RNA-dependent RNA polymerase 1
AT1G14810	chr1	5102684	5104633	-	semialdehyde dehydrogenase family protein
AT1G14820	chr1	5105237	5106454	-	Sec14p-like phosphatidylinositol transfer family protein
AT1G14830	chr1	5107699	5111470	-	DYNAMIN-like 1C
AT1G14850	chr1	5116921	5123259	-	nucleoporin 155
AT1G14860	chr1	5124993	5125805	+	nudix hydrolase homolog 18
AT1G14910	chr1	5139928	5143571	-	ENTH/ANTH/VHS superfamily protein
AT1G14980	chr1	5165930	5166654	-	chaperonin 10
AT1G15000	chr1	5168613	5169947	+	serine carboxypeptidase-like 50
AT1G15020	chr1	5173246	5176105	-	quiescin-sulfhydryl oxidase 1
AT1G15040	chr1	5180038	5181315	-	Class I glutamine amidotransferase-like superfamily protein
AT1G15080	chr1	5188080	5189476	+	lipid phosphate phosphatase 2
AT1G15100	chr1	5193703	5194170	-	RING-H2 finger A2A
AT1G15130	chr1	5206217	5209848	-	Endosomal targeting BRO1-like domain-containing protein
AT1G15140	chr1	5210403	5212137	-	FAD/NAD(P)-binding oxidoreductase
AT1G15150	chr1	5212674	5214723	+	MATE efflux family protein
AT1G15160	chr1	5215475	5217545	+	MATE efflux family protein
AT1G15170	chr1	5220690	5222756	+	MATE efflux family protein
AT1G15180	chr1	5224452	5226531	+	MATE efflux family protein
AT1G15210	chr1	5231552	5236573	-	pleiotropic drug resistance 7
AT1G15220	chr1	5240471	5241117	-	cytochrome c biogenesis protein family
AT1G15250	chr1	5248825	5249381	-	Zinc-binding ribosomal protein family protein
AT1G15290	chr1	5257327	5264814	-	Tetratricopeptide repeat (TPR)-like superfamily protein
AT1G15310	chr1	5269173	5271947	-	signal recognition particle 54 kDa subunit
AT1G15390	chr1	5294653	5295625	+	peptide deformylase 1A
AT1G15410	chr1	5299577	5300681	+	aspartate-glutamate racemase family
AT1G15440	chr1	5306159	5309460	-	periodic tryptophan protein 2
AT1G15460	chr1	5310196	5313376	-	HCO3- transporter family
AT1G15470	chr1	5315838	5317696	+	Transducin/WD40 repeat-like superfamily protein
AT1G15490	chr1	5320859	5323422	-	alpha/beta-Hydrolases superfamily protein
AT1G15500	chr1	5326426	5328688	+	TLC ATP/ADP transporter
AT1G15520	chr1	5331993	5338175	-	pleiotropic drug resistance 12
AT1G15530	chr1	5339961	5341931	-	Concanavalin A-like lectin protein kinase family protein
AT1G15540	chr1	5342587	5343705	+	2-oxoglutarate (2OG) and Fe(II)-dependent oxygenase superfamily protein
AT1G15550	chr1	5344569	5346078	-	gibberellin 3-oxidase 1
AT1G15570	chr1	5363034	5365218	+	CYCLIN A2;3
AT1G15690	chr1	5399115	5402185	+	Inorganic H pyrophosphatase family protein
AT1G15700	chr1	5402629	5403789	-	ATPase, F1 complex, gamma subunit protein
AT1G15710	chr1	5404505	5405581	+	prephenate dehydrogenase family protein
AT1G15730	chr1	5407535	5409937	-	Cobalamin biosynthesis CobW-like protein
AT1G15740	chr1	5411509	5414544	+	Leucine-rich repeat family protein
AT1G15750	chr1	5415086	5420359	-	Transducin family protein / WD-40 repeat family protein
AT1G15810	chr1	5444496	5446271	+	S15/NS1, RNA-binding protein
AT1G15850	chr1	5453245	5454088	-	Transducin/WD40 repeat-like superfamily protein
AT1G15860	chr1	5455055	5456741	+	Domain of unknown function (DUF298)
AT1G15870	chr1	5457153	5458245	+	Mitochondrial glycoprotein family protein
AT1G15880	chr1	5458718	5460089	-	golgi snare 11
AT1G15920	chr1	5469962	5470822	+	Polynucleotidyl transferase, ribonuclease H-like superfamily protein
AT1G15930	chr1	5471702	5472741	+	Ribosomal protein L7Ae/L30e/S12e/Gadd45 family protein
AT1G15940	chr1	5473672	5478050	+	Tudor/PWWP/MBT superfamily protein
AT1G15950	chr1	5478855	5481915	+	cinnamoyl coa reductase 1
AT1G15960	chr1	5482202	5485066	-	NRAMP metal ion transporter 6
AT1G15970	chr1	5486544	5488494	-	DNA glycosylase superfamily protein
AT1G15980	chr1	5489314	5491199	+	NDH-dependent cyclic electron flow 1
AT1G16010	chr1	5495462	5497082	-	magnesium transporter 2
AT1G16030	chr1	5502386	5504326	-	heat shock protein 70B
AT1G16040	chr1	5504747	5506456	+	FUNCTIONS IN: molecular_function unknown; INVOLVED IN: GPI anchor biosynthetic process; LOCATED IN: integral to membrane, endoplasmic reticulum membrane; EXPRESSED IN: 24 plant structures; EXPRESSED DURING: 13 growth stages; CONTAINS InterPro DOMAIN/s: GPI biosynthesis protein Pig-F (InterPro:IPR009580); Has 280 Blast hits to 280 proteins in 133 species: Archae - 0; Bacteria - 0; Metazoa - 113; F…
AT1G16070	chr1	5511899	5513779	-	tubby like protein 8
AT1G16110	chr1	5518381	5520470	+	wall associated kinase-like 6
AT1G16120	chr1	5522639	5524983	+	wall associated kinase-like 1
AT1G16130	chr1	5525634	5528047	+	wall associated kinase-like 2
AT1G16150	chr1	5532415	5534877	+	wall associated kinase-like 4
AT1G16160	chr1	5535973	5538269	+	wall associated kinase-like 5
AT1G16180	chr1	5540905	5542670	+	Serinc-domain containing serine and sphingolipid biosynthesis protein
AT1G16190	chr1	5543267	5545892	+	Rad23 UV excision repair protein family
AT1G16210	chr1	5546352	5547447	-	unknown protein; CONTAINS InterPro DOMAIN/s: Protein of unknown function DUF1014 (InterPro:IPR010422); Has 16107 Blast hits to 8386 proteins in 1107 species: Archae - 26; Bacteria - 3370; Metazoa - 4013; Fungi - 1516; Plants - 526; Viruses - 120; Other Eukaryotes - 6536 (source: NCBI BLink).
AT1G16220	chr1	5548653	5550553	+	Protein phosphatase 2C family protein
AT1G16260	chr1	5559708	5562018	-	Wall-associated kinase family protein
AT1G16270	chr1	5563890	5568145	+	Protein kinase superfamily protein with octicosapeptide/Phox/Bem1p domain
AT1G16280	chr1	5568482	5570487	-	RNA helicase 36
AT1G16300	chr1	5574433	5577406	+	glyceraldehyde-3-phosphate dehydrogenase of plastid 2
AT1G16310	chr1	5578435	5580585	+	Cation efflux family protein
AT1G16320	chr1	5580951	5581932	+	Uncharacterized conserved protein (DUF2358)
AT1G16330	chr1	5582387	5587391	-	cyclin b3;1
AT1G16340	chr1	5588123	5590469	-	Aldolase superfamily protein
AT1G16350	chr1	5590951	5592872	+	Aldolase-type TIM barrel family protein
AT1G16360	chr1	5593493	5595179	-	LEM3 (ligand-effect modulator 3) family protein / CDC50 family protein
AT1G16370	chr1	5596762	5598327	+	organic cation/carnitine transporter 6
AT1G16380	chr1	5598453	5601367	-	Cation/hydrogen exchanger family protein
AT1G16390	chr1	5602921	5604477	+	organic cation/carnitine transporter 3
AT1G16400	chr1	5605231	5607281	+	cytochrome P450, family 79, subfamily F, polypeptide 2
AT1G16410	chr1	5608862	5610244	+	cytochrome p450 79f1
AT1G16420	chr1	5612304	5613829	-	metacaspase 8
AT1G16440	chr1	5615841	5617632	+	root hair specific 3
AT1G16445	chr1	5617811	5619303	+	S-adenosyl-L-methionine-dependent methyltransferases superfamily protein
AT1G16460	chr1	5619848	5621981	-	rhodanese homologue 2
AT1G16470	chr1	5623122	5625439	+	proteasome subunit PAB1
AT1G16490	chr1	5629859	5630844	-	myb domain protein 58
AT1G16540	chr1	5659465	5665201	+	molybdenum cofactor sulfurase (LOS5) (ABA3)
AT1G16560	chr1	5668945	5670343	+	Per1-like family protein
AT1G16570	chr1	5670763	5673423	-	UDP-Glycosyltransferase superfamily protein
AT1G16590	chr1	5673886	5674890	+	DNA-binding HORMA family protein
AT1G16610	chr1	5675925	5678686	-	arginine/serine-rich 45
AT1G16670	chr1	5697846	5699492	+	Protein kinase superfamily protein
AT1G16680	chr1	5702930	5705537	+	Chaperone DnaJ-domain superfamily protein
AT1G16690	chr1	5706458	5709371	+	Enhancer of polycomb-like transcription factor protein
AT1G16700	chr1	5710012	5711694	+	Alpha-helical ferredoxin
AT1G16720	chr1	5723161	5726248	+	high chlorophyll fluorescence phenotype 173
AT1G16740	chr1	5727773	5728950	+	Ribosomal protein L20
AT1G16760	chr1	5734234	5737307	+	Protein kinase protein with adenine nucleotide alpha hydrolases-like domain
AT1G16780	chr1	5739468	5743818	-	Inorganic H pyrophosphatase family protein
AT1G16800	chr1	5745523	5755263	-	P-loop containing nucleoside triphosphate hydrolases superfamily protein
AT1G16810	chr1	5756150	5756694	+	unknown protein; CONTAINS InterPro DOMAIN/s: Protein of unknown function DUF1754, eukaryotic (InterPro:IPR013865); Has 35333 Blast hits to 34131 proteins in 2444 species: Archae - 798; Bacteria - 22429; Metazoa - 974; Fungi - 991; Plants - 531; Viruses - 0; Other Eukaryotes - 9610 (source: NCBI BLink).
AT1G16880	chr1	5773796	5776125	+	uridylyltransferase-related
AT1G16890	chr1	5776550	5777903	-	ubiquitin-conjugating enzyme 36
AT1G16900	chr1	5779262	5782303	-	Alg9-like mannosyltransferase family
AT1G16920	chr1	5787489	5789147	-	RAB GTPase homolog A1B
AT1G16960	chr1	5799998	5800624	+	Ubiquitin domain-containing protein
AT1G16970	chr1	5801159	5805724	-	KU70 homolog
AT1G16980	chr1	5807311	5811488	+	trehalose-phosphatase/synthase 2
AT1G17000	chr1	5812728	5816662	+	trehalose-phosphatase/synthase 3
AT1G17010	chr1	5817667	5819183	+	2-oxoglutarate (2OG) and Fe(II)-dependent oxygenase superfamily protein
AT1G17020	chr1	5820258	5821741	+	senescence-related gene 1
AT1G17050	chr1	5829289	5831215	+	solanesyl diphosphate synthase 2
AT1G17060	chr1	5832282	5835255	-	cytochrome p450 72c1
AT1G17070	chr1	5837653	5840202	+	GC-rich sequence DNA-binding factor-like protein with Tuftelin interacting domain
AT1G17110	chr1	5845816	5849889	-	ubiquitin-specific protease 15
AT1G17120	chr1	5851964	5853736	+	cationic amino acid transporter 8
AT1G17130	chr1	5854264	5856472	+	Family of unknown function (DUF572)
AT1G17145	chr1	5860351	5862241	-	RING/U-box superfamily protein
AT1G17150	chr1	5865707	5867495	+	Pectin lyase-like superfamily protein
AT1G17160	chr1	5867678	5869175	+	pfkB-like carbohydrate kinase family protein
AT1G17170	chr1	5869895	5870691	+	glutathione S-transferase TAU 24
AT1G17180	chr1	5872208	5872958	+	glutathione S-transferase TAU 25
AT1G17190	chr1	5875452	5876375	+	glutathione S-transferase tau 26
AT1G17220	chr1	5885383	5890165	+	Translation initiation factor 2, small GTP-binding protein
AT1G17230	chr1	5891375	5894855	+	Leucine-rich receptor-like protein kinase family protein
AT1G17240	chr1	5896528	5898717	-	receptor like protein 2
AT1G17250	chr1	5901169	5903439	-	receptor like protein 3
AT1G17260	chr1	5904058	5908898	+	autoinhibited H(+)-ATPase isoform 10
AT1G17280	chr1	5917146	5919162	-	ubiquitin-conjugating enzyme 34
AT1G17290	chr1	5922771	5926093	+	alanine aminotransferas
AT1G17310	chr1	5928014	5928667	-	MADS-box transcription factor family protein
AT1G17330	chr1	5929966	5931595	+	Metal-dependent phosphohydrolase
AT1G17340	chr1	5934129	5938391	+	Phosphoinositide phosphatase family protein
AT1G17350	chr1	5942391	5944272	+	NADH:ubiquinone oxidoreductase intermediate-associated protein 30
AT1G17370	chr1	5951842	5954825	-	oligouridylate binding protein 1B
AT1G17410	chr1	5968627	5969444	-	Nucleoside diphosphate kinase family protein
AT1G17420	chr1	5977512	5981384	+	lipoxygenase 3
AT1G17430	chr1	5982310	5983919	+	alpha/beta-Hydrolases superfamily protein
AT1G17440	chr1	5984407	5987663	-	Transcription initiation factor TFIID subunit A
AT1G17470	chr1	6003442	6006155	+	developmentally regulated G-protein 1
AT1G17500	chr1	6018757	6023201	+	ATPase E1-E2 type family protein / haloacid dehalogenase-like hydrolase family protein
AT1G17530	chr1	6027723	6028286	+	translocase of inner mitochondrial membrane 23
AT1G17540	chr1	6029551	6032641	-	Protein kinase protein with adenine nucleotide alpha hydrolases-like domain
AT1G17550	chr1	6034917	6036939	+	homology to ABI2
AT1G17560	chr1	6037635	6038574	-	Ribosomal protein L14p/L23e family protein
AT1G17580	chr1	6039453	6049309	+	myosin 1
AT1G17590	chr1	6050481	6051984	-	nuclear factor Y, subunit A8
AT1G17600	chr1	6053026	6056572	-	Disease resistance protein (TIR-NBS-LRR class) family
AT1G17615	chr1	6059441	6060667	+	Disease resistance protein (TIR-NBS class)
AT1G17640	chr1	6067394	6069098	-	RNA-binding (RRM/RBD/RNP motifs) family protein
AT1G17650	chr1	6069594	6071964	-	glyoxylate reductase 2
AT1G17680	chr1	6076388	6082160	+	tetratricopeptide repeat (TPR)-containing protein
AT1G17690	chr1	6082878	6088157	-	FUNCTIONS IN: molecular_function unknown; INVOLVED IN: biological_process unknown; LOCATED IN: nucleus; EXPRESSED IN: 24 plant structures; EXPRESSED DURING: 13 growth stages; CONTAINS InterPro DOMAIN/s: Digestive organ expansion factor, predicted (InterPro:IPR010678); Has 25006 Blast hits to 13379 proteins in 904 species: Archae - 102; Bacteria - 5571; Metazoa - 7448; Fungi - 3168; Plants - 1056;…
AT1G17720	chr1	6093949	6098065	-	Protein phosphatase 2A, regulatory subunit PR55
AT1G17730	chr1	6099210	6100153	+	vacuolar protein sorting 46.1
AT1G17745	chr1	6101157	6104979	+	D-3-phosphoglycerate dehydrogenase
AT1G17750	chr1	6106656	6110008	+	PEP1 receptor 2
AT1G17760	chr1	6110208	6116271	-	Tetratricopeptide repeat (TPR)-like superfamily protein
AT1G17770	chr1	6120741	6122822	+	SU(VAR)3-9 homolog 7
AT1G17790	chr1	6125532	6127276	-	DNA-binding bromodomain-containing protein
AT1G17810	chr1	6130209	6131442	+	beta-tonoplast intrinsic protein
AT1G17820	chr1	6131751	6135115	-	Putative integral membrane protein conserved region (DUF2404)
AT1G17840	chr1	6142870	6145894	+	white-brown complex homolog protein 11
AT1G17850	chr1	6146470	6148820	-	Rhodanese/Cell cycle control phosphatase superfamily protein
AT1G17870	chr1	6150036	6152185	-	ethylene-dependent gravitropism-deficient and yellow-green-like 3
AT1G17880	chr1	6152572	6153425	-	basic transcription factor 3
AT1G17890	chr1	6154478	6155440	-	NAD(P)-binding Rossmann-fold superfamily protein
AT1G17910	chr1	6159126	6161615	+	Wall-associated kinase family protein
AT1G17920	chr1	6162214	6165033	-	homeodomain GLABROUS 12
AT1G17950	chr1	6177764	6179063	+	myb domain protein 52
AT1G17960	chr1	6181015	6183737	-	Threonyl-tRNA synthetase
AT1G17970	chr1	6185032	6187202	+	RING/U-box superfamily protein
AT1G17980	chr1	6187742	6190318	-	poly(A) polymerase 1
AT1G17990	chr1	6192455	6193755	-	FMN-linked oxidoreductases superfamily protein
AT1G18000	chr1	6194668	6196047	-	Major facilitator superfamily protein
AT1G18010	chr1	6199980	6201359	+	Major facilitator superfamily protein
AT1G18020	chr1	6202272	6203572	+	FMN-linked oxidoreductases superfamily protein
AT1G18030	chr1	6204400	6206336	+	Protein phosphatase 2C family protein
AT1G18040	chr1	6207128	6209299	-	cyclin-dependent kinase D1;3
AT1G18070	chr1	6214236	6218211	-	Translation elongation factor EF1A/initiation factor IF2gamma family protein
AT1G18080	chr1	6222325	6223901	+	Transducin/WD40 repeat-like superfamily protein
AT1G18090	chr1	6224539	6227715	+	5'-3' exonuclease family protein
AT1G18100	chr1	6228049	6230110	-	PEBP (phosphatidylethanolamine-binding protein) family protein
AT1G18130	chr1	6235895	6238799	+	Class II aaRS and biotin synthetases superfamily protein
AT1G18140	chr1	6238986	6241393	-	laccase 1
AT1G18150	chr1	6244641	6247582	-	Protein kinase superfamily protein
AT1G18160	chr1	6249126	6253835	+	Protein kinase superfamily protein
AT1G18170	chr1	6254291	6255507	+	FKBP-like peptidyl-prolyl cis-trans isomerase family protein
AT1G18180	chr1	6255903	6257737	+	Protein of unknown function (DUF1295)
AT1G18200	chr1	6265416	6266659	-	RAB GTPase homolog A6B
AT1G18210	chr1	6268273	6268785	-	Calcium-binding EF-hand family protein
AT1G18260	chr1	6279047	6282008	-	HCP-like superfamily protein
AT1G18270	chr1	6283634	6293772	-	ketose-bisphosphate aldolase class-II family protein
AT1G18300	chr1	6299841	6300799	+	nudix hydrolase homolog 4
AT1G18310	chr1	6301200	6303956	-	glycosyl hydrolase family 81 protein
AT1G18320	chr1	6304472	6305531	+	Mitochondrial import inner membrane translocase subunit Tim17/Tim22/Tim23 family protein
AT1G18335	chr1	6309428	6311326	-	Acyl-CoA N-acyltransferases (NAT) superfamily protein
AT1G18340	chr1	6311612	6313734	-	basal transcription factor complex subunit-related
AT1G18350	chr1	6315686	6316609	+	MAP kinase kinase 7
AT1G18360	chr1	6316996	6319204	-	alpha/beta-Hydrolases superfamily protein
AT1G18370	chr1	6319732	6323820	-	ATP binding microtubule motor family protein
AT1G18390	chr1	6325876	6329935	+	Protein kinase superfamily protein
AT1G18410	chr1	6336528	6342460	-	P-loop containing nucleoside triphosphate hydrolases superfamily protein
AT1G18440	chr1	6345994	6347686	+	Peptidyl-tRNA hydrolase family protein
AT1G18450	chr1	6348199	6351766	+	actin-related protein 4
AT1G18460	chr1	6352682	6355971	+	alpha/beta-Hydrolases superfamily protein
AT1G18480	chr1	6361639	6362814	+	Calcineurin-like metallo-phosphoesterase superfamily protein
AT1G18500	chr1	6369347	6372861	+	methylthioalkylmalate synthase-like 4
AT1G18530	chr1	6376783	6377256	+	EF hand calcium-binding protein family
AT1G18540	chr1	6377448	6378548	-	Ribosomal protein L6 family protein
AT1G18550	chr1	6381656	6384340	-	ATP binding microtubule motor family protein
AT1G18570	chr1	6389765	6391026	+	myb domain protein 51
AT1G18600	chr1	6400647	6402587	+	RHOMBOID-like protein 12
AT1G18610	chr1	6405779	6408831	+	Galactose oxidase/kelch repeat superfamily protein
AT1G18630	chr1	6415226	6416283	+	glycine-rich RNA-binding protein 6
AT1G18640	chr1	6416524	6418245	-	3-phosphoserine phosphatase
AT1G18660	chr1	6421433	6425489	+	zinc finger (C3HC4-type RING finger) family protein
AT1G18670	chr1	6427242	6430696	-	Protein kinase superfamily protein
AT1G18690	chr1	6435153	6436694	+	Galactosyl transferase GMA12/MNN10 family protein
AT1G18710	chr1	6450781	6452986	+	myb domain protein 47
AT1G18720	chr1	6458020	6459658	-	Protein of unknown function (DUF962)
AT1G18750	chr1	6467266	6469640	+	AGAMOUS-like 65
AT1G18760	chr1	6471150	6471824	-	Zinc finger, C3HC4 type (RING finger) family protein
AT1G18770	chr1	6473370	6474048	-	RING/U-box superfamily protein
AT1G18780	chr1	6476258	6477235	-	RING/U-box superfamily protein
AT1G18800	chr1	6481466	6483463	-	NAP1-related protein 2
AT1G18830	chr1	6489309	6494218	+	Transducin/WD40 repeat-like superfamily protein
AT1G18870	chr1	6515486	6519176	+	isochorismate synthase 2
AT1G18880	chr1	6520800	6523241	+	Major facilitator superfamily protein
AT1G18890	chr1	6523468	6525736	-	calcium-dependent protein kinase 1
AT1G18900	chr1	6529778	6532360	+	Pentatricopeptide repeat (PPR) superfamily protein
AT1G18910	chr1	6532706	6537993	-	zinc ion binding;zinc ion binding
AT1G18960	chr1	6552854	6553940	+	myb-like HTH transcriptional regulator family protein
AT1G19025	chr1	6568920	6570800	+	DNA repair metallo-beta-lactamase family protein
AT1G19050	chr1	6577919	6579078	-	response regulator 7
AT1G19080	chr1	6585087	6586308	+	GINS complex protein
AT1G19090	chr1	6590350	6592615	+	receptor-like serine/threonine kinase 2
AT1G19110	chr1	6602270	6605766	+	inter-alpha-trypsin inhibitor heavy chain-related
AT1G19120	chr1	6608288	6609162	+	Small nuclear ribonucleoprotein family protein
AT1G19130	chr1	6609545	6610555	-	CONTAINS InterPro DOMAIN/s: Protein of unknown function DUF985 (InterPro:IPR009327), RmlC-like jelly roll fold (InterPro:IPR014710); Has 1465 Blast hits to 1465 proteins in 584 species: Archae - 10; Bacteria - 1038; Metazoa - 19; Fungi - 43; Plants - 51; Viruses - 0; Other Eukaryotes - 304 (source: NCBI BLink).
AT1G19140	chr1	6611026	6612414	-	FUNCTIONS IN: molecular_function unknown; INVOLVED IN: ubiquinone biosynthetic process; LOCATED IN: mitochondrion; EXPRESSED IN: 24 plant structures; EXPRESSED DURING: 15 growth stages; CONTAINS InterPro DOMAIN/s: COQ9 (InterPro:IPR013718), Ubiquinone biosynthesis protein COQ9 (InterPro:IPR012762); Has 35333 Blast hits to 34131 proteins in 2444 species: Archae - 798; Bacteria - 22429; Metazoa - 9…
AT1G19170	chr1	6616777	6618875	+	Pectin lyase-like superfamily protein
AT1G19190	chr1	6623876	6624832	+	alpha/beta-Hydrolases superfamily protein
AT1G19230	chr1	6644189	6649149	+	Riboflavin synthase-like superfamily protein
AT1G19250	chr1	6650656	6653053	-	flavin-dependent monooxygenase 1
AT1G19290	chr1	6666249	6668963	+	Pentatricopeptide repeat (PPR) superfamily protein
AT1G19300	chr1	6671451	6672506	-	Nucleotide-diphospho-sugar transferases superfamily protein
AT1G19310	chr1	6676424	6677104	-	RING/U-box superfamily protein
AT1G19340	chr1	6684798	6686798	+	Methyltransferase MT-A70 family protein
AT1G19390	chr1	6700772	6703368	-	Wall-associated kinase family protein
AT1G19440	chr1	6729119	6730669	+	3-ketoacyl-CoA synthase 4
AT1G19450	chr1	6731671	6734633	-	Major facilitator superfamily protein
AT1G19480	chr1	6744520	6745653	+	DNA glycosylase superfamily protein
AT1G19540	chr1	6765713	6767247	+	NmrA-like negative transcriptional regulator family protein
AT1G19570	chr1	6773462	6774413	-	dehydroascorbate reductase
AT1G19580	chr1	6774937	6776845	+	gamma carbonic anhydrase 1
AT1G19600	chr1	6779085	6780898	+	pfkB-like carbohydrate kinase family protein
AT1G19630	chr1	6785427	6787967	-	cytochrome P450, family 722, subfamily A, polypeptide 1
AT1G19650	chr1	6796431	6799057	-	Sec14p-like phosphatidylinositol transfer family protein
AT1G19660	chr1	6800361	6802240	-	Wound-responsive family protein
AT1G19690	chr1	6807925	6809562	-	NAD(P)-binding Rossmann-fold superfamily protein
AT1G19700	chr1	6809958	6811854	-	BEL1-like homeodomain 10
AT1G19710	chr1	6814920	6816716	+	UDP-Glycosyltransferase superfamily protein
AT1G19730	chr1	6823163	6824020	-	Thioredoxin superfamily protein
AT1G19740	chr1	6824396	6825232	+	ATP-dependent protease La (LON) domain protein
AT1G19750	chr1	6826997	6830061	+	Transducin/WD40 repeat-like superfamily protein
AT1G19800	chr1	6846812	6847954	+	trigalactosyldiacylglycerol 1
AT1G19880	chr1	6900648	6903818	-	Regulator of chromosome condensation (RCC1) family protein
AT1G19890	chr1	6905034	6905792	+	male-gamete-specific histone H3
AT1G19900	chr1	6907038	6908684	-	glyoxal oxidase-related protein
AT1G19910	chr1	6913317	6914322	+	ATPase, F0/V0 complex, subunit C protein
AT1G19920	chr1	6914835	6916657	-	Pseudouridine synthase/archaeosine transglycosylase-like family protein
AT1G19940	chr1	6918323	6920268	-	glycosyl hydrolase 9B5
AT1G19950	chr1	6925043	6926527	+	HVA22-like protein H (ATHVA22H)
AT1G19970	chr1	6931194	6932597	-	ER lumen protein retaining receptor family protein
AT1G20000	chr1	6936898	6937666	-	TBP-associated factor 11B
AT1G20010	chr1	6938033	6940481	-	tubulin beta-5 chain
AT1G20020	chr1	6942851	6944868	+	ferredoxin-NADP(+)-oxidoreductase 2
AT1G20060	chr1	6950723	6956293	-	ATP binding microtubule motor family protein
AT1G20080	chr1	6962236	6964912	+	Calcium-dependent lipid-binding (CaLB domain) family protein
AT1G20090	chr1	6967223	6968603	+	RHO-related protein from plants 2
AT1G20110	chr1	6971554	6974578	+	RING/FYVE/PHD zinc finger superfamily protein
AT1G20120	chr1	6975504	6977123	+	GDSL-like Lipase/Acylhydrolase superfamily protein
AT1G20130	chr1	6977781	6980003	+	GDSL-like Lipase/Acylhydrolase superfamily protein
AT1G20132	chr1	6981358	6983495	+	GDSL-like Lipase/Acylhydrolase superfamily protein
AT1G20135	chr1	6984124	6985498	+	GDSL-like Lipase/Acylhydrolase family protein
AT1G20140	chr1	6986430	6987079	+	SKP1-like 4
AT1G20150	chr1	6987332	6990361	-	Subtilisin-like serine endopeptidase family protein
AT1G20160	chr1	6990852	6993737	-	Subtilisin-like serine endopeptidase family protein
AT1G20200	chr1	7001409	7004154	-	PAM domain (PCI/PINT associated module) protein
AT1G20260	chr1	7016971	7020290	+	ATPase, V1 complex, subunit B protein
AT1G20270	chr1	7021383	7022923	-	2-oxoglutarate (2OG) and Fe(II)-dependent oxygenase superfamily protein
AT1G20300	chr1	7029701	7031314	+	Pentatricopeptide repeat (PPR) superfamily protein
AT1G20320	chr1	7033846	7034874	-	Haloacid dehalogenase-like hydrolase (HAD) superfamily protein
AT1G20330	chr1	7038968	7040053	-	sterol methyltransferase 2
AT1G20340	chr1	7042770	7043273	-	Cupredoxin superfamily protein
AT1G20350	chr1	7043737	7044393	+	translocase inner membrane subunit 17-1
AT1G20370	chr1	7051846	7053588	-	Pseudouridine synthase family protein
AT1G20380	chr1	7061665	7065047	+	Prolyl oligopeptidase family protein
AT1G20410	chr1	7079049	7082504	-	Pseudouridine synthase family protein
AT1G20480	chr1	7094978	7097073	-	AMP-dependent synthetase and ligase family protein
AT1G20490	chr1	7097958	7099672	-	AMP-dependent synthetase and ligase family protein
AT1G20500	chr1	7100502	7102847	-	AMP-dependent synthetase and ligase family protein
AT1G20510	chr1	7103645	7105856	-	OPC-8:0 CoA ligase1
AT1G20540	chr1	7112652	7115191	+	Transducin/WD40 repeat-like superfamily protein
AT1G20560	chr1	7119927	7121363	-	acyl activating enzyme 1
AT1G20570	chr1	7122018	7126559	-	Spc97 / Spc98 family of spindle pole body (SBP) component
AT1G20575	chr1	7126987	7128677	-	Nucleotide-diphospho-sugar transferases superfamily protein
AT1G20580	chr1	7128979	7130371	+	Small nuclear ribonucleoprotein family protein
AT1G20590	chr1	7131166	7132183	-	Cyclin family protein
AT1G20610	chr1	7135073	7137273	-	Cyclin B2;3
AT1G20620	chr1	7143142	7145807	+	catalase 3
AT1G20630	chr1	7146812	7149609	+	catalase 1
AT1G20650	chr1	7158422	7160022	-	Protein kinase superfamily protein
AT1G20670	chr1	7164537	7167933	-	DNA-binding bromodomain-containing protein
AT1G20693	chr1	7177282	7178487	+	high mobility group B2
AT1G20696	chr1	7179825	7181170	+	high mobility group B3
AT1G20720	chr1	7185658	7192794	-	RAD3-like DNA-binding helicase protein
AT1G20730	chr1	7194256	7195400	+	Protein of unknown function (DUF833)
AT1G20750	chr1	7203302	7208998	-	RAD3-like DNA-binding helicase protein
AT1G20760	chr1	7209515	7214773	+	Calcium-binding EF hand family protein
AT1G20780	chr1	7217812	7220609	+	senescence-associated E3 ubiquitin ligase 1
AT1G20810	chr1	7232025	7233367	+	FKBP-like peptidyl-prolyl cis-trans isomerase family protein
AT1G20823	chr1	7238880	7239473	+	RING/U-box superfamily protein
AT1G20840	chr1	7245107	7247674	-	tonoplast monosaccharide transporter1
AT1G20850	chr1	7252208	7253537	+	xylem cysteine peptidase 2
AT1G20860	chr1	7254007	7258677	-	phosphate transporter 1;8
AT1G20880	chr1	7262879	7264834	-	RNA-binding (RRM/RBD/RNP motifs) family protein
AT1G20920	chr1	7285342	7288842	+	P-loop containing nucleoside triphosphate hydrolases superfamily protein
AT1G20925	chr1	7289973	7292507	+	Auxin efflux carrier family protein
AT1G20930	chr1	7292752	7294664	-	cyclin-dependent kinase B2;2
AT1G20950	chr1	7297467	7301336	-	Phosphofructokinase family protein
AT1G20960	chr1	7302591	7309914	-	U5 small nuclear ribonucleoprotein helicase, putative
AT1G21065	chr1	7374210	7375644	+	unknown protein; INVOLVED IN: biological_process unknown; LOCATED IN: chloroplast; EXPRESSED IN: 22 plant structures; EXPRESSED DURING: 13 growth stages; CONTAINS InterPro DOMAIN/s: Uncharacterised protein family UPF0047 (InterPro:IPR001602); Has 3800 Blast hits to 3784 proteins in 1137 species: Archae - 215; Bacteria - 2154; Metazoa - 42; Fungi - 99; Plants - 99; Viruses - 0; Other Eukaryotes - …
AT1G21080	chr1	7378822	7380927	-	DNAJ heat shock N-terminal domain-containing protein
AT1G21100	chr1	7386991	7388318	-	O-methyltransferase family protein
AT1G21110	chr1	7390110	7391419	-	O-methyltransferase family protein
AT1G21120	chr1	7395331	7396640	-	O-methyltransferase family protein
AT1G21130	chr1	7399170	7400470	-	O-methyltransferase family protein
AT1G21140	chr1	7404464	7405066	+	Vacuolar iron transporter (VIT) family protein
AT1G21160	chr1	7408121	7412455	-	eukaryotic translation initiation factor 2 (eIF-2) family protein
AT1G21170	chr1	7413050	7419411	+	Exocyst complex component SEC5
AT1G21190	chr1	7419989	7420856	-	Small nuclear ribonucleoprotein family protein
AT1G21210	chr1	7424653	7427041	+	wall associated kinase 4
AT1G21230	chr1	7429980	7432346	+	wall associated kinase 5
AT1G21240	chr1	7434303	7436702	+	wall associated kinase 3
AT1G21250	chr1	7439512	7441892	+	cell wall-associated kinase
AT1G21270	chr1	7444997	7447345	+	wall-associated kinase 2
AT1G21350	chr1	7477376	7478519	-	Thioredoxin superfamily protein
AT1G21370	chr1	7484250	7485451	+	unknown protein; CONTAINS InterPro DOMAIN/s: Protein of unknown function DUF218 (InterPro:IPR003848); Has 160 Blast hits to 160 proteins in 86 species: Archae - 0; Bacteria - 0; Metazoa - 0; Fungi - 102; Plants - 44; Viruses - 0; Other Eukaryotes - 14 (source: NCBI BLink).
AT1G21380	chr1	7485806	7488032	-	Target of Myb protein 1
AT1G21400	chr1	7493492	7496240	+	Thiamin diphosphate-binding fold (THDP-binding) superfamily protein
AT1G21410	chr1	7497479	7499386	+	F-box/RNI-like superfamily protein
AT1G21430	chr1	7500845	7502186	+	Flavin-binding monooxygenase family protein
AT1G21440	chr1	7502325	7504103	-	Phosphoenolpyruvate carboxylase family protein
AT1G21470	chr1	7516709	7517179	-	BEST Arabidopsis thaliana protein match is: CLPC homologue 1 (TAIR:AT5G50920.1); Has 326 Blast hits to 324 proteins in 95 species: Archae - 0; Bacteria - 130; Metazoa - 0; Fungi - 0; Plants - 67; Viruses - 0; Other Eukaryotes - 129 (source: NCBI BLink).
AT1G21530	chr1	7545151	7546936	-	AMP-dependent synthetase and ligase family protein
AT1G21540	chr1	7548758	7550521	-	AMP-dependent synthetase and ligase family protein
AT1G21550	chr1	7553317	7553784	-	Calcium-binding EF-hand family protein
AT1G21580	chr1	7557822	7565655	-	Zinc finger C-x8-C-x5-C-x3-H type family protein
AT1G21590	chr1	7566613	7569694	-	Protein kinase protein with adenine nucleotide alpha hydrolases-like domain
AT1G21620	chr1	7579129	7580171	+	pumilio 20
AT1G21630	chr1	7581457	7587796	+	Calcium-binding EF hand family protein
AT1G21640	chr1	7588726	7592669	+	NAD kinase 2
AT1G21650	chr1	7592891	7600590	-	Preprotein translocase SecA family protein
AT1G21651	chr1	7601061	7604152	-	zinc ion binding
AT1G21660	chr1	7605924	7608835	+	Chaperone DnaJ-domain superfamily protein
AT1G21670	chr1	7610409	7612520	+	LOCATED IN: cell wall, plant-type cell wall; EXPRESSED IN: 23 plant structures; EXPRESSED DURING: 14 growth stages; CONTAINS InterPro DOMAIN/s: WD40-like Beta Propeller (InterPro:IPR011659), Six-bladed beta-propeller, TolB-like (InterPro:IPR011042); BEST Arabidopsis thaliana protein match is: DPP6 N-terminal domain-like protein (TAIR:AT1G21680.1); Has 8461 Blast hits to 5060 proteins in 1257 spec…
AT1G21680	chr1	7613028	7615148	+	DPP6 N-terminal domain-like protein
AT1G21690	chr1	7615675	7618362	+	ATPase family associated with various cellular activities (AAA)
AT1G21700	chr1	7620156	7623978	-	SWITCH/sucrose nonfermenting 3C
AT1G21710	chr1	7624439	7625869	+	8-oxoguanine-DNA glycosylase 1
AT1G21720	chr1	7626394	7628070	+	proteasome beta subunit C1
AT1G21730	chr1	7630365	7636247	+	P-loop containing nucleoside triphosphate hydrolases superfamily protein
AT1G21750	chr1	7645767	7648514	+	PDI-like 1-1
AT1G21760	chr1	7649324	7651613	+	F-box protein 7
AT1G21770	chr1	7651843	7652249	-	Acyl-CoA N-acyltransferases (NAT) superfamily protein
AT1G21840	chr1	7666859	7667581	+	urease accessory protein F
AT1G21850	chr1	7667803	7670530	-	SKU5 similar 8
AT1G21860	chr1	7671028	7674215	-	SKU5 similar 7
AT1G21870	chr1	7678208	7679697	+	golgi nucleotide sugar transporter 5
AT1G21900	chr1	7691165	7692327	-	emp24/gp25L/p24 family/GOLD family protein
AT1G21920	chr1	7704454	7705866	-	Histone H3 K4-specific methyltransferase SET7/9 family protein
AT1G21960	chr1	7725972	7726586	+	RING/U-box superfamily protein
AT1G21970	chr1	7727750	7729571	-	Histone superfamily protein
AT1G21980	chr1	7735053	7738309	+	phosphatidylinositol-4-phosphate 5-kinase 1
AT1G22020	chr1	7754599	7757087	+	serine hydroxymethyltransferase 6
AT1G22130	chr1	7812387	7814259	-	AGAMOUS-like 104
AT1G22150	chr1	7818361	7821344	+	sulfate transporter 1;3
AT1G22170	chr1	7826603	7828055	+	Phosphoglycerate mutase family protein
AT1G22180	chr1	7828434	7829436	-	Sec14p-like phosphatidylinositol transfer family protein
AT1G22200	chr1	7837857	7840602	-	Endoplasmic reticulum vesicle transporter protein
AT1G22210	chr1	7841518	7843812	+	Haloacid dehalogenase-like hydrolase (HAD) superfamily protein
AT1G22240	chr1	7853084	7854963	+	pumilio 8
AT1G22270	chr1	7865548	7865922	+	Trm112p-like protein
AT1G22280	chr1	7874236	7875054	+	phytochrome-associated protein phosphatase type 2C
AT1G22290	chr1	7876830	7877915	-	14-3-3 family protein
AT1G22300	chr1	7879146	7881103	-	general regulatory factor 10
AT1G22330	chr1	7886693	7889241	+	RNA-binding (RRM/RBD/RNP motifs) family protein
AT1G22410	chr1	7912120	7914742	+	Class-II DAHP synthetase family protein
AT1G22430	chr1	7919235	7921594	+	GroES-like zinc-binding dehydrogenase family protein
AT1G22440	chr1	7922560	7924759	+	Zinc-binding alcohol dehydrogenase family protein
AT1G22450	chr1	7925447	7926918	+	cytochrome C oxidase 6B
AT1G22500	chr1	7949581	7950726	+	RING/U-box superfamily protein
AT1G22530	chr1	7955773	7958326	-	PATELLIN 2
AT1G22540	chr1	7964202	7966222	+	Major facilitator superfamily protein
AT1G22550	chr1	7966608	7968552	-	Major facilitator superfamily protein
AT1G22570	chr1	7976620	7978573	-	Major facilitator superfamily protein
AT1G22590	chr1	7983511	7984002	+	AGAMOUS-like 87
AT1G22620	chr1	7997889	8002787	-	Phosphoinositide phosphatase family protein
AT1G22640	chr1	8006289	8007219	+	myb domain protein 3
AT1G22650	chr1	8013529	8015647	-	Plant neutral invertase family protein
AT1G22660	chr1	8017410	8021538	+	Polynucleotide adenylyltransferase family protein
AT1G22670	chr1	8021854	8023516	-	Protease-associated (PA) RING/U-box zinc finger family protein
AT1G22700	chr1	8028323	8029289	-	Tetratricopeptide repeat (TPR)-like superfamily protein
AT1G22710	chr1	8030911	8032970	-	sucrose-proton symporter 2
AT1G22740	chr1	8049247	8050494	+	RAB GTPase homolog G3B
AT1G22760	chr1	8055599	8058799	+	poly(A) binding protein 3
AT1G22780	chr1	8067990	8069163	+	Ribosomal protein S13/S18 family
AT1G22800	chr1	8072020	8074039	+	S-adenosyl-L-methionine-dependent methyltransferases superfamily protein
AT1G22840	chr1	8079384	8080246	+	CYTOCHROME C-1
AT1G22850	chr1	8080671	8082816	-	SNARE associated Golgi protein family
AT1G22870	chr1	8089501	8094173	+	Protein kinase family protein with ARM repeat domain
AT1G22880	chr1	8095770	8097539	+	cellulase 5
AT1G22882	chr1	8099150	8101220	+	Galactose-binding protein
AT1G22910	chr1	8105808	8107618	+	RNA-binding (RRM/RBD/RNP motifs) family protein
AT1G22920	chr1	8109882	8111895	-	COP9 signalosome 5A
AT1G22940	chr1	8122384	8124908	+	thiamin biosynthesis protein, putative
AT1G22960	chr1	8128086	8130242	-	Pentatricopeptide repeat (PPR) superfamily protein
AT1G23010	chr1	8147353	8149580	+	Cupredoxin superfamily protein
AT1G23020	chr1	8150187	8153530	-	ferric reduction oxidase 3
AT1G23030	chr1	8156745	8158842	+	ARM repeat superfamily protein
AT1G23070	chr1	8174011	8175758	-	Protein of unknown function (DUF300)
AT1G23090	chr1	8185238	8188954	-	sulfate transporter 91
AT1G23100	chr1	8195867	8196336	+	GroES-like family protein
AT1G23160	chr1	8209232	8211325	+	Auxin-responsive GH3 family protein
AT1G23190	chr1	8219946	8224186	+	Phosphoglucomutase/phosphomannomutase family protein
AT1G23200	chr1	8227236	8229400	+	Plant invertase/pectin methylesterase inhibitor superfamily
AT1G23210	chr1	8240174	8242129	+	glycosyl hydrolase 9B6
AT1G23220	chr1	8242614	8244136	+	Dynein light chain type 1 family protein
AT1G23260	chr1	8257209	8258573	-	MMS ZWEI homologue 1
AT1G23280	chr1	8260865	8262650	-	MAK16 protein-related
AT1G23290	chr1	8263007	8263447	+	Ribosomal protein L18e/L15 superfamily protein
AT1G23300	chr1	8263827	8266048	-	MATE efflux family protein
AT1G23310	chr1	8268720	8271329	-	glutamate:glyoxylate aminotransferase
AT1G23330	chr1	8279874	8281891	-	alpha/beta-Hydrolases superfamily protein
AT1G23360	chr1	8295421	8296339	-	S-adenosyl-L-methionine-dependent methyltransferases superfamily protein
AT1G23380	chr1	8297499	8302492	-	KNOTTED1-like homeobox gene 6
AT1G23410	chr1	8314940	8315410	+	Ribosomal protein S27a / Ubiquitin family protein
AT1G23440	chr1	8321940	8324019	+	Peptidase C15, pyroglutamyl peptidase I-like
AT1G23460	chr1	8327382	8329622	+	Pectin lyase-like superfamily protein
AT1G23465	chr1	8330055	8330938	+	Peptidase S24/S26A/S26B/S26C family protein
AT1G23480	chr1	8333917	8336230	+	cellulose synthase-like A3
AT1G23490	chr1	8337232	8338373	+	ADP-ribosylation factor 1
AT1G23500	chr1	8339668	8341072	+	GDSL-like Lipase/Acylhydrolase superfamily protein
AT1G23540	chr1	8346942	8349786	-	Protein kinase superfamily protein
AT1G23700	chr1	8379454	8381965	-	Protein kinase superfamily protein
AT1G23730	chr1	8395965	8398014	+	beta carbonic anhydrase 3
AT1G23740	chr1	8398245	8399656	-	Oxidoreductase, zinc-binding dehydrogenase family protein
AT1G23750	chr1	8400638	8401171	+	Nucleic acid-binding, OB-fold-like protein
AT1G23800	chr1	8412238	8414804	-	aldehyde dehydrogenase 2B7
AT1G23810	chr1	8417495	8418566	+	Paired amphipathic helix (PAH2) superfamily protein
AT1G23820	chr1	8420278	8422480	+	spermidine synthase 1
AT1G23860	chr1	8428091	8429164	-	RS-containing zinc finger protein 21
AT1G23870	chr1	8432695	8435506	+	trehalose-phosphatase/synthase 9
AT1G23900	chr1	8441379	8447152	+	gamma-adaptin 1
AT1G23940	chr1	8466094	8469346	+	ARM repeat superfamily protein
AT1G23980	chr1	8484879	8485988	-	RING/U-box superfamily protein
AT1G24030	chr1	8503394	8505195	+	Protein kinase superfamily protein
AT1G24070	chr1	8516437	8519734	-	cellulose synthase-like A10
AT1G24090	chr1	8520834	8522737	+	RNase H family protein
AT1G24095	chr1	8523345	8524690	+	Putative thiol-disulphide oxidoreductase DCC
AT1G24100	chr1	8525547	8527010	-	UDP-glucosyl transferase 74B1
AT1G24110	chr1	8527838	8528818	+	Peroxidase superfamily protein
AT1G24120	chr1	8529283	8531946	-	ARG1-like 1
AT1G24130	chr1	8534183	8535430	-	Transducin/WD40 repeat-like superfamily protein
AT1G24170	chr1	8557451	8558632	-	Nucleotide-diphospho-sugar transferases superfamily protein
AT1G24180	chr1	8560777	8563382	-	Thiamin diphosphate-binding fold (THDP-binding) superfamily protein
AT1G24190	chr1	8563858	8569927	-	SIN3-like 3
AT1G24200	chr1	8571173	8572377	-	Paired amphipathic helix (PAH2) superfamily protein
AT1G24210	chr1	8573770	8574527	-	Paired amphipathic helix (PAH2) superfamily protein
AT1G24220	chr1	8578658	8582413	-	paired amphipathic helix repeat-containing protein
AT1G24230	chr1	8584039	8585135	-	Paired amphipathic helix (PAH2) superfamily protein
AT1G24240	chr1	8586431	8587970	+	Ribosomal protein L19 family protein
AT1G24250	chr1	8588442	8589546	-	Paired amphipathic helix (PAH2) superfamily protein
AT1G24260	chr1	8593790	8595862	-	K-box region and MADS-box transcription factor family protein
AT1G24280	chr1	8609495	8612383	+	glucose-6-phosphate dehydrogenase 3
AT1G24290	chr1	8612650	8614227	-	AAA-type ATPase family protein
AT1G24320	chr1	8626437	8630935	-	Six-hairpin glycosidases superfamily protein
AT1G24340	chr1	8635416	8638866	+	FAD/NAD(P)-binding oxidoreductase family protein
AT1G24350	chr1	8639098	8640313	-	Acid phosphatase/vanadium-dependent haloperoxidase-related protein
AT1G24360	chr1	8640820	8643283	+	NAD(P)-binding Rossmann-fold superfamily protein
AT1G24400	chr1	8651563	8653561	-	lysine histidine transporter 2
AT1G24450	chr1	8664201	8665077	+	Ribonuclease III family protein
AT1G24470	chr1	8674056	8676277	+	beta-ketoacyl reductase 2
AT1G24480	chr1	8676440	8677159	-	S-adenosyl-L-methionine-dependent methyltransferases superfamily protein
AT1G24490	chr1	8682364	8684966	+	OxaA/YidC-like membrane insertion protein
AT1G24510	chr1	8685504	8687660	-	TCP-1/cpn60 chaperonin family protein
AT1G24530	chr1	8693287	8694543	+	Transducin/WD40 repeat-like superfamily protein
AT1G24540	chr1	8699751	8701319	+	cytochrome P450, family 86, subfamily C, polypeptide 1
AT1G24580	chr1	8710232	8710573	+	RING/U-box superfamily protein
AT1G24610	chr1	8720906	8722711	-	Rubisco methyltransferase family protein
AT1G24620	chr1	8723893	8724453	-	EF hand calcium-binding protein family
AT1G24650	chr1	8734570	8737315	+	Leucine-rich repeat protein kinase family protein
AT1G24706	chr1	8742210	8755243	+	THO2
AT1G24735	chr1	8757977	8759448	+	S-adenosyl-L-methionine-dependent methyltransferases superfamily protein
AT1G24793	chr1	8767581	8768922	+	UDP-3-O-acyl N-acetylglycosamine deacetylase family protein
AT1G24807	chr1	8771766	8773535	-	Glutamine amidotransferase type 1 family protein
AT1G24880	chr1	8776028	8783586	+	UDP-3-O-acyl N-acetylglycosamine deacetylase family protein
AT1G24909	chr1	8786145	8787914	-	Glutamine amidotransferase type 1 family protein
AT1G25054	chr1	8798556	8806115	+	UDP-3-O-acyl N-acetylglycosamine deacetylase family protein
AT1G25083	chr1	8808674	8810443	-	Glutamine amidotransferase type 1 family protein
AT1G25145	chr1	8818867	8820493	+	UDP-3-O-acyl N-acetylglycosamine deacetylase family protein
AT1G25155	chr1	8823052	8824821	-	Glutamine amidotransferase type 1 family protein
AT1G25210	chr1	8833018	8834586	+	UDP-3-O-acyl N-acetylglycosamine deacetylase family protein
AT1G25220	chr1	8837430	8839478	-	anthranilate synthase beta subunit 1
AT1G25230	chr1	8840474	8842298	-	Calcineurin-like metallo-phosphoesterase superfamily protein
AT1G25260	chr1	8854163	8855766	-	Ribosomal protein L10 family protein
AT1G25280	chr1	8864961	8866608	+	tubby like protein 10
AT1G25290	chr1	8867157	8868945	+	RHOMBOID-like protein 10
AT1G25320	chr1	8877988	8880180	+	Leucine-rich repeat protein kinase family protein
AT1G25340	chr1	8885210	8886271	+	myb domain protein 116
AT1G25350	chr1	8889280	8894205	-	glutamine-tRNA ligase, putative / glutaminyl-tRNA synthetase, putative / GlnRS, putative
AT1G25375	chr1	8900279	8903220	-	Metallo-hydrolase/oxidoreductase superfamily protein
AT1G25380	chr1	8903726	8905818	+	NAD+ transporter 2
AT1G25390	chr1	8906640	8908800	-	Protein kinase superfamily protein
AT1G25410	chr1	8914191	8915219	-	isopentenyltransferase 6
AT1G25420	chr1	8916141	8917980	+	Regulator of Vps4 activity in the MVB pathway protein
AT1G25450	chr1	8938679	8940282	-	3-ketoacyl-CoA synthase 5
AT1G25460	chr1	8942811	8944244	+	NAD(P)-binding Rossmann-fold superfamily protein
AT1G25480	chr1	8948467	8950876	+	Aluminium activated malate transporter family protein
AT1G25490	chr1	8951700	8954899	+	ARM repeat superfamily protein
AT1G25500	chr1	8955437	8957294	-	Plasma-membrane choline transporter family protein
AT1G25510	chr1	8959372	8960823	-	Eukaryotic aspartyl protease family protein
AT1G25520	chr1	8962324	8964173	+	Uncharacterized protein family (UPF0016)
AT1G25530	chr1	8964827	8967391	-	Transmembrane amino acid transporter family protein
AT1G25570	chr1	8992183	8995430	-	Di-glucose binding protein with Leucine-rich repeat domain
AT1G25682	chr1	9002532	9004550	-	Family of unknown function (DUF572)
AT1G26090	chr1	9020509	9022619	+	P-loop containing nucleoside triphosphate hydrolases superfamily protein
AT1G26110	chr1	9024616	9027556	-	decapping 5
AT1G26120	chr1	9028656	9031402	-	alpha/beta-Hydrolases superfamily protein
AT1G26130	chr1	9033600	9038246	+	ATPase E1-E2 type family protein / haloacid dehalogenase-like hydrolase family protein
AT1G26150	chr1	9039790	9042873	-	proline-rich extensin-like receptor kinase 10
AT1G26160	chr1	9044784	9046945	-	Metal-dependent phosphohydrolase
AT1G26170	chr1	9047539	9054438	-	ARM repeat superfamily protein
AT1G26180	chr1	9054824	9056526	+	unknown protein; CONTAINS InterPro DOMAIN/s: Protein of unknown function DUF2232, membrane (InterPro:IPR018710); Has 285 Blast hits to 285 proteins in 90 species: Archae - 0; Bacteria - 140; Metazoa - 0; Fungi - 0; Plants - 40; Viruses - 0; Other Eukaryotes - 105 (source: NCBI BLink).
AT1G26190	chr1	9057285	9060433	-	Phosphoribulokinase / Uridine kinase family
AT1G26200	chr1	9063471	9064914	-	TRAM, LAG1 and CLN8 (TLC) lipid-sensing domain containing protein
AT1G26220	chr1	9071157	9071750	+	Acyl-CoA N-acyltransferases (NAT) superfamily protein
AT1G26230	chr1	9072388	9075047	-	TCP-1/cpn60 chaperonin family protein
AT1G26310	chr1	9100330	9103510	-	K-box region and MADS-box transcription factor family protein
AT1G26320	chr1	9105240	9107029	+	Zinc-binding dehydrogenase family protein
AT1G26340	chr1	9113992	9114755	+	cytochrome B5 isoform A
AT1G26360	chr1	9119021	9121203	-	methyl esterase 13
AT1G26370	chr1	9122030	9125368	-	RNA helicase family protein
AT1G26380	chr1	9126901	9128508	-	FAD-binding Berberine family protein
AT1G26390	chr1	9130164	9131756	-	FAD-binding Berberine family protein
AT1G26400	chr1	9133291	9134874	-	FAD-binding Berberine family protein
AT1G26410	chr1	9138774	9140432	-	FAD-binding Berberine family protein
AT1G26420	chr1	9141715	9143304	-	FAD-binding Berberine family protein
AT1G26480	chr1	9156573	9157845	-	general regulatory factor 12
AT1G26520	chr1	9163448	9165594	-	Cobalamin biosynthesis CobW-like protein
AT1G26530	chr1	9165890	9167298	+	PIN domain-like family protein
AT1G26550	chr1	9171800	9172716	+	FKBP-like peptidyl-prolyl cis-trans isomerase family protein
AT1G26560	chr1	9178513	9181726	+	beta glucosidase 40
AT1G26570	chr1	9182801	9184246	+	UDP-glucose dehydrogenase 1
AT1G26630	chr1	9205968	9207013	+	Eukaryotic translation initiation factor 5A-1 (eIF-5A 1) protein
AT1G26640	chr1	9207620	9209766	-	Amino acid kinase family protein
AT1G26665	chr1	9214510	9215426	+	Mediator complex, subunit Med10
AT1G26670	chr1	9216103	9217793	+	Vesicle transport v-SNARE family protein
AT1G26690	chr1	9224299	9225682	-	emp24/gp25L/p24 family/GOLD family protein
AT1G26730	chr1	9241435	9244650	+	EXS (ERD1/XPR1/SYG1) family protein
AT1G26760	chr1	9248304	9249941	-	SET domain protein 35
AT1G26780	chr1	9271033	9272128	+	myb domain protein 117
AT1G26800	chr1	9285576	9286190	-	RING/U-box superfamily protein
AT1G26820	chr1	9292760	9293722	-	ribonuclease 3
AT1G26830	chr1	9296063	9298374	+	cullin 3
AT1G26880	chr1	9315640	9316681	-	Ribosomal protein L34e superfamily protein
AT1G26910	chr1	9321709	9322813	+	Ribosomal protein L16p/L10e family protein
AT1G26940	chr1	9343193	9344962	+	Cyclophilin-like peptidyl-prolyl cis-trans isomerase family protein
AT1G26960	chr1	9356126	9357239	+	homeobox protein 23
AT1G26970	chr1	9359826	9361666	+	Protein kinase superfamily protein
AT1G27020	chr1	9378635	9380419	+	unknown protein; BEST Arabidopsis thaliana protein match is: unknown protein (TAIR:AT1G27030.1); Has 514 Blast hits to 514 proteins in 175 species: Archae - 0; Bacteria - 311; Metazoa - 0; Fungi - 0; Plants - 65; Viruses - 0; Other Eukaryotes - 138 (source: NCBI BLink).
AT1G27030	chr1	9381842	9383712	+	unknown protein; BEST Arabidopsis thaliana protein match is: unknown protein (TAIR:AT1G27020.1); Has 504 Blast hits to 502 proteins in 169 species: Archae - 0; Bacteria - 299; Metazoa - 0; Fungi - 0; Plants - 67; Viruses - 0; Other Eukaryotes - 138 (source: NCBI BLink).
AT1G27040	chr1	9386893	9389838	-	Major facilitator superfamily protein
AT1G27045	chr1	9391893	9392887	+	Homeobox-leucine zipper protein family
AT1G27060	chr1	9395023	9396673	+	Regulator of chromosome condensation (RCC1) family protein
AT1G27070	chr1	9396945	9399225	-	5'-AMP-activated protein kinase-related
AT1G27080	chr1	9400664	9403789	+	nitrate transporter 1.6
AT1G27110	chr1	9413018	9415176	-	Tetratricopeptide repeat (TPR)-like superfamily protein
AT1G27130	chr1	9425582	9426597	+	glutathione S-transferase tau 13
AT1G27140	chr1	9427858	9428716	+	glutathione S-transferase tau 14
AT1G27150	chr1	9429177	9432068	+	Tetratricopeptide repeat (TPR)-like superfamily protein
AT1G27160	chr1	9432588	9433190	+	valyl-tRNA synthetase / valine--tRNA ligase-related
AT1G27170	chr1	9433577	9439219	+	transmembrane receptors;ATP binding
AT1G27180	chr1	9439859	9445818	+	disease resistance protein (TIR-NBS-LRR class), putative
AT1G27190	chr1	9446923	9448728	-	Leucine-rich repeat protein kinase family protein
AT1G27200	chr1	9449812	9451539	-	Domain of unknown function (DUF23)
AT1G27220	chr1	9463806	9465444	+	paired amphipathic helix repeat-containing protein
AT1G27240	chr1	9466237	9467076	+	Paired amphipathic helix (PAH2) superfamily protein
AT1G27250	chr1	9468568	9469634	+	Paired amphipathic helix (PAH2) superfamily protein
AT1G27260	chr1	9469948	9470967	+	Paired amphipathic helix (PAH2) superfamily protein
AT1G27270	chr1	9472077	9473149	+	Paired amphipathic helix (PAH2) superfamily protein
AT1G27280	chr1	9474027	9474990	+	Paired amphipathic helix (PAH2) superfamily protein
AT1G27310	chr1	9484615	9485790	-	nuclear transport factor 2A
AT1G27320	chr1	9487780	9492027	+	histidine kinase 3
AT1G27400	chr1	9515230	9516725	+	Ribosomal protein L22p/L17e family protein
AT1G27410	chr1	9517226	9518743	+	DNA repair metallo-beta-lactamase family protein
AT1G27450	chr1	9532042	9533807	+	adenine phosphoribosyl transferase 1
AT1G27460	chr1	9534977	9537424	+	no pollen germination related 1
AT1G27470	chr1	9540368	9544218	-	transducin family protein / WD-40 repeat family protein
AT1G27500	chr1	9551629	9553654	-	Tetratricopeptide repeat (TPR)-like superfamily protein
AT1G27520	chr1	9558752	9562091	+	Glycosyl hydrolase family 47 protein
AT1G27595	chr1	9596475	9602917	+	CONTAINS InterPro DOMAIN/s: Symplekin tight junction protein C-terminal (InterPro:IPR022075); BEST Arabidopsis thaliana protein match is: HEAT repeat-containing protein (TAIR:AT5G01400.1); Has 593 Blast hits to 297 proteins in 111 species: Archae - 0; Bacteria - 3; Metazoa - 139; Fungi - 49; Plants - 57; Viruses - 0; Other Eukaryotes - 345 (source: NCBI BLink).
AT1G27630	chr1	9611647	9613967	+	cyclin T 1;3
AT1G27650	chr1	9615152	9616042	+	U2 snRNP auxiliary factor small subunit, putative
AT1G27680	chr1	9631630	9634450	+	ADPGLC-PPase large subunit
AT1G27770	chr1	9671912	9676010	-	autoinhibited Ca2+-ATPase 1
AT1G27820	chr1	9691628	9692560	+	Polynucleotidyl transferase, ribonuclease H-like superfamily protein
AT1G27840	chr1	9693332	9696257	-	Transducin/WD40 repeat-like superfamily protein
AT1G27880	chr1	9708940	9713901	+	DEAD/DEAH box RNA helicase family protein
AT1G27890	chr1	9714136	9715044	-	Polynucleotidyl transferase, ribonuclease H-like superfamily protein
AT1G27900	chr1	9715615	9720346	-	RNA helicase family protein
AT1G27940	chr1	9733597	9738129	-	P-glycoprotein 13
AT1G27960	chr1	9742359	9745648	-	evolutionarily conserved C-terminal region 9
AT1G27970	chr1	9746921	9747787	+	nuclear transport factor 2B
AT1G27980	chr1	9748812	9752618	+	dihydrosphingosine phosphate lyase
AT1G28010	chr1	9763436	9767917	+	P-glycoprotein 14
AT1G28030	chr1	9771793	9773345	+	2-oxoglutarate (2OG) and Fe(II)-dependent oxygenase superfamily protein
AT1G28040	chr1	9773580	9774910	-	RING/U-box superfamily protein
AT1G28060	chr1	9779167	9782486	+	Pre-mRNA-splicing factor 3
AT1G28090	chr1	9795826	9798891	+	Polynucleotide adenylyltransferase family protein
AT1G28100	chr1	9802120	9803775	+	unknown protein; FUNCTIONS IN: molecular_function unknown; INVOLVED IN: biological_process unknown; LOCATED IN: cellular_component unknown; EXPRESSED IN: 22 plant structures; EXPRESSED DURING: 13 growth stages; Has 64 Blast hits to 64 proteins in 27 species: Archae - 0; Bacteria - 14; Metazoa - 0; Fungi - 6; Plants - 42; Viruses - 0; Other Eukaryotes - 2 (source: NCBI BLink).
AT1G28110	chr1	9804153	9806832	-	serine carboxypeptidase-like 45
AT1G28120	chr1	9813219	9815143	-	CONTAINS InterPro DOMAIN/s: Ovarian tumour, otubain (InterPro:IPR003323), Ubiquitin thioesterase Otubain (InterPro:IPR016615), Peptidase C65, otubain (InterPro:IPR019400); Has 413 Blast hits to 411 proteins in 139 species: Archae - 0; Bacteria - 0; Metazoa - 184; Fungi - 83; Plants - 88; Viruses - 0; Other Eukaryotes - 58 (source: NCBI BLink).
AT1G28130	chr1	9825431	9827883	+	Auxin-responsive GH3 family protein
AT1G28140	chr1	9833029	9834390	-	unknown protein; FUNCTIONS IN: molecular_function unknown; INVOLVED IN: biological_process unknown; LOCATED IN: chloroplast; EXPRESSED IN: 22 plant structures; EXPRESSED DURING: 13 growth stages; CONTAINS InterPro DOMAIN/s: Protein of unknown function DUF2301, transmembrane (InterPro:IPR019275); Has 140 Blast hits to 140 proteins in 72 species: Archae - 0; Bacteria - 86; Metazoa - 10; Fungi - 0; …
AT1G28150	chr1	9835122	9835842	-	unknown protein; FUNCTIONS IN: molecular_function unknown; INVOLVED IN: biological_process unknown; LOCATED IN: plastoglobule; EXPRESSED IN: 22 plant structures; EXPRESSED DURING: 13 growth stages; Has 96 Blast hits to 96 proteins in 44 species: Archae - 0; Bacteria - 56; Metazoa - 0; Fungi - 0; Plants - 40; Viruses - 0; Other Eukaryotes - 0 (source: NCBI BLink).
AT1G28180	chr1	9843084	9845002	-	P-loop containing nucleoside triphosphate hydrolases superfamily protein
AT1G28210	chr1	9854598	9859884	+	DNAJ heat shock family protein
AT1G28340	chr1	9940175	9943252	+	receptor like protein 4
AT1G28350	chr1	9944483	9949577	+	Nucleotidylyl transferase superfamily protein
AT1G28390	chr1	9966366	9968226	-	Protein kinase superfamily protein
AT1G28430	chr1	9992986	9994642	-	cytochrome P450, family 705, subfamily A, polypeptide 24
AT1G28440	chr1	9996914	10000171	+	HAESA-like 1
AT1G28450	chr1	10003966	10004523	+	AGAMOUS-like 58
AT1G28460	chr1	10006230	10006778	+	AGAMOUS-like 59
AT1G28490	chr1	10016433	10017842	+	syntaxin of plants 61
AT1G28510	chr1	10024036	10025939	+	Optic atrophy 3 protein (OPA3)
AT1G28550	chr1	10036966	10037698	-	RAB GTPase homolog A1I
AT1G28570	chr1	10041838	10044112	-	SGNH hydrolase-type esterase superfamily protein
AT1G28580	chr1	10044603	10046379	-	GDSL-like Lipase/Acylhydrolase superfamily protein
AT1G28590	chr1	10047509	10049300	-	GDSL-like Lipase/Acylhydrolase superfamily protein
AT1G28600	chr1	10051228	10053073	-	GDSL-like Lipase/Acylhydrolase superfamily protein
AT1G28640	chr1	10067563	10069109	-	GDSL-like Lipase/Acylhydrolase superfamily protein
AT1G28650	chr1	10069547	10071082	-	GDSL-like Lipase/Acylhydrolase superfamily protein
AT1G28660	chr1	10071856	10073371	-	GDSL-like Lipase/Acylhydrolase superfamily protein
AT1G28670	chr1	10074669	10076250	-	GDSL-like Lipase/Acylhydrolase superfamily protein
AT1G28690	chr1	10080042	10081604	-	Tetratricopeptide repeat (TPR)-like superfamily protein
AT1G28960	chr1	10110020	10111607	-	nudix hydrolase homolog 15
AT1G29040	chr1	10134120	10135180	+	unknown protein; CONTAINS InterPro DOMAIN/s: Conserved hypothetical protein CHP02058 (InterPro:IPR011719); Has 344 Blast hits to 344 proteins in 122 species: Archae - 2; Bacteria - 227; Metazoa - 0; Fungi - 0; Plants - 32; Viruses - 0; Other Eukaryotes - 83 (source: NCBI BLink).
AT1G29060	chr1	10147857	10149459	+	Target SNARE coiled-coil domain protein
AT1G29080	chr1	10157494	10158674	-	Papain family cysteine protease
AT1G29090	chr1	10163103	10164385	-	Cysteine proteinases superfamily protein
AT1G29110	chr1	10171683	10173071	+	Cysteine proteinases superfamily protein
AT1G29120	chr1	10174481	10177811	+	Hydrolase-like protein family
AT1G29150	chr1	10181240	10182499	+	non-ATPase subunit 9
AT1G29220	chr1	10210678	10212571	-	transcriptional regulator family protein
AT1G29230	chr1	10214860	10216422	+	CBL-interacting protein kinase 18
AT1G29260	chr1	10224923	10225876	+	peroxin 7
AT1G29310	chr1	10252662	10254526	+	SecY protein transport family protein
AT1G29320	chr1	10255355	10258238	+	Transducin/WD40 repeat-like superfamily protein
AT1G29330	chr1	10258580	10260906	-	ER lumen protein retaining receptor family protein
AT1G29400	chr1	10290393	10293696	-	MEI2-like protein 5
AT1G29410	chr1	10298662	10299930	-	phosphoribosylanthranilate isomerase 3
AT1G29550	chr1	10330514	10332094	+	Eukaryotic initiation factor 4E protein
AT1G29590	chr1	10339937	10341628	+	Eukaryotic initiation factor 4E protein
AT1G29630	chr1	10349587	10353538	+	5'-3' exonuclease family protein
AT1G29660	chr1	10371955	10373624	+	GDSL-like Lipase/Acylhydrolase superfamily protein
AT1G29670	chr1	10375843	10377717	+	GDSL-like Lipase/Acylhydrolase superfamily protein
AT1G29680	chr1	10377900	10378931	-	Protein of unknown function (DUF1264)
AT1G29700	chr1	10385196	10386906	-	Metallo-hydrolase/oxidoreductase superfamily protein
AT1G29720	chr1	10393894	10399771	-	Leucine-rich repeat transmembrane protein kinase
AT1G29730	chr1	10400710	10405874	-	Leucine-rich repeat transmembrane protein kinase
AT1G29740	chr1	10407379	10412997	-	Leucine-rich repeat transmembrane protein kinase
AT1G29750	chr1	10414071	10419813	-	receptor-like kinase in flowers 1
AT1G29770	chr1	10424806	10425642	+	Haloacid dehalogenase-like hydrolase (HAD) superfamily protein
AT1G29780	chr1	10426950	10427615	+	Haloacid dehalogenase-like hydrolase (HAD) superfamily protein
AT1G29800	chr1	10432736	10435046	+	RING/FYVE/PHD-type zinc finger family protein
AT1G29810	chr1	10435606	10437406	-	Transcriptional coactivator/pterin dehydratase
AT1G29820	chr1	10438219	10440625	+	Magnesium transporter CorA-like family protein
AT1G29840	chr1	10445735	10447422	-	alpha/beta-Hydrolases superfamily protein
AT1G29850	chr1	10447866	10449630	+	double-stranded DNA-binding family protein
AT1G29870	chr1	10456902	10458782	-	tRNA synthetase class II (G, H, P and S) family protein
AT1G29880	chr1	10459662	10462781	-	glycyl-tRNA synthetase / glycine--tRNA ligase
AT1G29900	chr1	10468164	10471976	+	carbamoyl phosphate synthetase B
AT1G29940	chr1	10479322	10486670	-	nuclear RNA polymerase A2
AT1G29960	chr1	10494813	10495851	+	Peptidase S24/S26A/S26B/S26C family protein
AT1G29962	chr1	10496730	10497287	+	AGAMOUS-like 64
AT1G29965	chr1	10498458	10499373	-	Ribosomal protein L18ae/LX family protein
AT1G29970	chr1	10498458	10501311	-	60S ribosomal protein L18A-1
AT1G29990	chr1	10507666	10508821	+	prefoldin 6
AT1G30000	chr1	10509532	10512320	-	alpha-mannosidase 3
AT1G30010	chr1	10513194	10515329	+	Intron maturase, type II family protein
AT1G30040	chr1	10537769	10538781	+	gibberellin 2-oxidase
AT1G30100	chr1	10571383	10573152	+	nine-cis-epoxycarotenoid dioxygenase 5
AT1G30110	chr1	10582700	10583821	+	nudix hydrolase homolog 25
AT1G30120	chr1	10584350	10586477	-	pyruvate dehydrogenase E1 beta
AT1G30130	chr1	10587666	10589222	+	unknown protein; FUNCTIONS IN: molecular_function unknown; INVOLVED IN: biological_process unknown; LOCATED IN: endomembrane system; EXPRESSED IN: 23 plant structures; EXPRESSED DURING: 13 growth stages; CONTAINS InterPro DOMAIN/s: Protein of unknown function DUF1365 (InterPro:IPR010775); Has 1789 Blast hits to 1789 proteins in 449 species: Archae - 0; Bacteria - 824; Metazoa - 0; Fungi - 6; Plan…
AT1G30220	chr1	10632957	10635439	-	inositol transporter 2
AT1G30230	chr1	10639286	10640515	+	Glutathione S-transferase, C-terminal-like;Translation elongation factor EF1B/ribosomal protein S6
AT1G30270	chr1	10655270	10658524	+	CBL-interacting protein kinase 23
AT1G30280	chr1	10662851	10664570	-	Chaperone DnaJ-domain superfamily protein
AT1G30290	chr1	10670320	10672740	-	Tetratricopeptide repeat (TPR)-like superfamily protein
AT1G30300	chr1	10673084	10675061	+	Metallo-hydrolase/oxidoreductase superfamily protein
AT1G30350	chr1	10710194	10711664	-	Pectin lyase-like superfamily protein
AT1G30360	chr1	10715892	10718799	+	Early-responsive to dehydration stress protein (ERD4)
AT1G30370	chr1	10719169	10720758	-	alpha/beta-Hydrolases superfamily protein
AT1G30400	chr1	10728139	10737697	+	multidrug resistance-associated protein 1
AT1G30410	chr1	10739357	10747017	+	multidrug resistance-associated protein 13
AT1G30420	chr1	10748816	10756316	+	multidrug resistance-associated protein 12
AT1G30450	chr1	10762905	10769061	+	cation-chloride co-transporter 1
AT1G30455	chr1	10769722	10770775	+	transcription regulators;translation initiation factors;zinc ion binding;transcription activators
AT1G30460	chr1	10771469	10775323	-	cleavage and polyadenylation specificity factor 30
AT1G30480	chr1	10790315	10792423	+	D111/G-patch domain-containing protein
AT1G30500	chr1	10804736	10805896	-	nuclear factor Y, subunit A7
AT1G30510	chr1	10807150	10808292	-	root FNR 2
AT1G30520	chr1	10811039	10813546	+	acyl-activating enzyme 14
AT1G30540	chr1	10816951	10819172	-	Actin-like ATPase superfamily protein
AT1G30550	chr1	10820838	10823641	-	S-adenosyl-L-methionine-dependent methyltransferases superfamily protein
AT1G30560	chr1	10824761	10826293	+	Major facilitator superfamily protein
AT1G30570	chr1	10828933	10831482	+	hercules receptor kinase 2
AT1G30580	chr1	10831953	10835454	-	GTP binding
AT1G30590	chr1	10835976	10839524	-	RNA polymerase I specific transcription initiation factor RRN3 protein
AT1G30600	chr1	10841341	10844906	-	Subtilase family protein
AT1G30620	chr1	10855496	10857970	+	NAD(P)-binding Rossmann-fold superfamily protein
AT1G30640	chr1	10861297	10864700	+	Protein kinase family protein
AT1G30690	chr1	10888284	10890085	+	Sec14p-like phosphatidylinositol transfer family protein
AT1G30700	chr1	10892623	10894437	+	FAD-binding Berberine family protein
AT1G30710	chr1	10895280	10896875	+	FAD-binding Berberine family protein
AT1G30720	chr1	10898197	10899780	+	FAD-binding Berberine family protein
AT1G30730	chr1	10900854	10902434	+	FAD-binding Berberine family protein
AT1G30740	chr1	10903029	10904630	+	FAD-binding Berberine family protein
AT1G30750	chr1	10905050	10905688	-	unknown protein; FUNCTIONS IN: molecular_function unknown; INVOLVED IN: biological_process unknown; LOCATED IN: endomembrane system; EXPRESSED IN: hypocotyl, root, pollen tube; Has 1177 Blast hits to 607 proteins in 189 species: Archae - 0; Bacteria - 312; Metazoa - 195; Fungi - 185; Plants - 27; Viruses - 16; Other Eukaryotes - 442 (source: NCBI BLink).
AT1G30760	chr1	10918321	10920441	+	FAD-binding Berberine family protein
AT1G30810	chr1	10938139	10941505	-	Transcription factor jumonji (jmj) family protein / zinc finger (C5HC2 type) family protein
AT1G30820	chr1	10945251	10948825	-	CTP synthase family protein
AT1G30825	chr1	10961106	10962999	+	Arp2/3 complex, 34 kD subunit p34-Arc
AT1G30870	chr1	10991535	10992885	+	Peroxidase superfamily protein
AT1G30890	chr1	10994890	10995999	+	Integral membrane HRF1 family protein
AT1G30910	chr1	11000912	11002801	+	Molybdenum cofactor sulfurase family protein
AT1G30960	chr1	11037755	11039977	-	GTP-binding family protein
AT1G31020	chr1	11057252	11058703	+	thioredoxin O2
AT1G31070	chr1	11084951	11086334	+	N-acetylglucosamine-1-phosphate uridylyltransferase 1
AT1G31120	chr1	11104375	11107361	-	K+ uptake permease 10
AT1G31140	chr1	11118031	11119673	+	GORDITA
AT1G31160	chr1	11122880	11124106	-	HISTIDINE TRIAD NUCLEOTIDE-BINDING 2
AT1G31170	chr1	11133521	11134228	+	sulfiredoxin
AT1G31180	chr1	11142843	11144617	-	isopropylmalate dehydrogenase 3
AT1G31190	chr1	11144861	11146800	+	myo-inositol monophosphatase like 1
AT1G31220	chr1	11157064	11158408	+	Formyl transferase
AT1G31230	chr1	11158744	11163055	-	aspartate kinase-homoserine dehydrogenase i
AT1G31250	chr1	11166658	11167500	-	proline-rich family protein
AT1G31260	chr1	11175559	11177362	-	zinc transporter 10 precursor
AT1G31280	chr1	11181777	11185112	+	Argonaute family protein
AT1G31290	chr1	11188293	11192317	+	ARGONAUTE 3
AT1G31330	chr1	11215011	11215939	-	photosystem I subunit F
AT1G31340	chr1	11218076	11219417	-	related to ubiquitin 1
AT1G31360	chr1	11232422	11237412	+	RECQ helicase L2
AT1G31410	chr1	11247094	11249345	-	putrescine-binding periplasmic protein-related
AT1G31420	chr1	11250360	11253516	+	Leucine-rich repeat protein kinase family protein
AT1G31480	chr1	11266225	11271527	+	shoot gravitropism 2 (SGR2)
AT1G31500	chr1	11273821	11276147	-	DNAse I-like superfamily protein
AT1G31530	chr1	11281188	11282468	-	DNAse I-like superfamily protein
AT1G31540	chr1	11289244	11293697	-	Disease resistance protein (TIR-NBS-LRR class) family
AT1G31550	chr1	11295635	11297284	-	GDSL-like Lipase/Acylhydrolase superfamily protein
AT1G31600	chr1	11313376	11314944	-	RNA-binding (RRM/RBD/RNP motifs) family protein
AT1G31660	chr1	11331176	11333440	-	CONTAINS InterPro DOMAIN/s: Bystin (InterPro:IPR007955); Has 475 Blast hits to 467 proteins in 210 species: Archae - 0; Bacteria - 9; Metazoa - 155; Fungi - 139; Plants - 55; Viruses - 0; Other Eukaryotes - 117 (source: NCBI BLink).
AT1G31670	chr1	11337558	11341889	+	Copper amine oxidase family protein
AT1G31690	chr1	11343980	11347767	+	Copper amine oxidase family protein
AT1G31710	chr1	11349855	11355339	+	Copper amine oxidase family protein
AT1G31730	chr1	11359907	11363916	+	Adaptin family protein
AT1G31740	chr1	11365285	11369908	-	beta-galactosidase 15
AT1G31760	chr1	11372602	11373414	-	SWIB/MDM2 domain superfamily protein
AT1G31770	chr1	11375252	11377644	-	ATP-binding cassette 14
AT1G31780	chr1	11391341	11394610	+	CONTAINS InterPro DOMAIN/s: Conserved oligomeric complex COG6 (InterPro:IPR010490); Has 384 Blast hits to 379 proteins in 190 species: Archae - 0; Bacteria - 4; Metazoa - 151; Fungi - 156; Plants - 42; Viruses - 0; Other Eukaryotes - 31 (source: NCBI BLink).
AT1G31800	chr1	11396440	11399470	+	cytochrome P450, family 97, subfamily A, polypeptide 3
AT1G31810	chr1	11399922	11405761	-	Formin Homology 14
AT1G31812	chr1	11411132	11412099	-	acyl-CoA-binding protein 6
AT1G31817	chr1	11414932	11416356	-	Ribosomal L18p/L5e family protein
AT1G31820	chr1	11416691	11418139	-	Amino acid permease family protein
AT1G31830	chr1	11418875	11420314	-	Amino acid permease family protein
AT1G31840	chr1	11424006	11426528	+	Tetratricopeptide repeat (TPR)-like superfamily protein
AT1G31860	chr1	11434250	11436530	-	histidine biosynthesis bifunctional protein (HISIE)
AT1G31870	chr1	11437269	11439821	+	unknown protein; FUNCTIONS IN: molecular_function unknown; INVOLVED IN: biological_process unknown; LOCATED IN: cytosol, nucleus; EXPRESSED IN: 25 plant structures; EXPRESSED DURING: 15 growth stages; CONTAINS InterPro DOMAIN/s: Protein of unknown function DUF2050, pre-mRNA-splicing factor (InterPro:IPR018609); Has 13303 Blast hits to 9618 proteins in 489 species: Archae - 8; Bacteria - 444; Meta…
AT1G31885	chr1	11450460	11451985	+	NOD26-like intrinsic protein 3;1
AT1G31910	chr1	11459050	11461386	+	GHMP kinase family protein
AT1G31930	chr1	11465832	11468961	+	extra-large GTP-binding protein 3
AT1G31970	chr1	11479921	11482707	+	DEA(D/H)-box RNA helicase family protein
AT1G32060	chr1	11532668	11534406	+	phosphoribulokinase
AT1G32070	chr1	11534851	11536289	-	nuclear shuttle interacting
AT1G32080	chr1	11537572	11539756	-	membrane protein, putative
AT1G32090	chr1	11540244	11544041	-	early-responsive to dehydration stress protein (ERD4)
AT1G32100	chr1	11546472	11547953	-	pinoresinol reductase 1
AT1G32130	chr1	11559146	11561786	-	Transcription elongation factor (TFIIS) family protein
AT1G32170	chr1	11575434	11577776	+	xyloglucan endotransglucosylase/hydrolase 30
AT1G32180	chr1	11586516	11589651	-	cellulose synthase-like D6
AT1G32190	chr1	11593059	11595481	-	alpha/beta-Hydrolases superfamily protein
AT1G32200	chr1	11602223	11605001	-	phospholipid/glycerol acyltransferase family protein
AT1G32210	chr1	11606047	11607652	-	Defender against death (DAD family) protein
AT1G32220	chr1	11608038	11609591	+	NAD(P)-binding Rossmann-fold superfamily protein
AT1G32250	chr1	11639843	11640343	+	Calcium-binding EF-hand family protein
AT1G32300	chr1	11651342	11653365	+	D-arabinono-1,4-lactone oxidase family protein
AT1G32320	chr1	11655156	11656073	+	MAP kinase kinase 10
AT1G32330	chr1	11657265	11660234	-	heat shock transcription factor A1D
AT1G32340	chr1	11663462	11666037	-	NDR1/HIN1-like 8
AT1G32350	chr1	11667237	11668569	-	alternative oxidase 1D
AT1G32361	chr1	11675531	11676529	+	RING/U-box superfamily protein
AT1G32380	chr1	11682033	11684229	+	phosphoribosyl pyrophosphate (PRPP) synthase 2
AT1G32410	chr1	11694398	11695297	+	Vacuolar protein sorting 55 (VPS55) family protein
AT1G32440	chr1	11712205	11714963	+	plastidial pyruvate kinase 3
AT1G32450	chr1	11715337	11719807	-	nitrate transporter 1.5
AT1G32470	chr1	11739479	11740246	-	Single hybrid motif superfamily protein
AT1G32480	chr1	11741083	11741727	+	isocitrate dehydrogenase IV
AT1G32490	chr1	11742356	11749286	-	RNA helicase family protein
AT1G32500	chr1	11750091	11751994	-	non-intrinsic ABC protein 6
AT1G32550	chr1	11771969	11774117	-	2Fe-2S ferredoxin-like superfamily protein
AT1G32710	chr1	11833113	11833706	+	Cytochrome c oxidase, subunit Vib family protein
AT1G32750	chr1	11846385	11856261	-	HAC13 protein (HAC13)
AT1G32780	chr1	11869977	11872595	-	GroES-like zinc-binding dehydrogenase family protein
AT1G32790	chr1	11875028	11877188	-	CTC-interacting domain 11
AT1G32850	chr1	11902629	11906900	+	ubiquitin-specific protease 11
AT1G32880	chr1	11913928	11914735	-	ARM repeat superfamily protein
AT1G32900	chr1	11920582	11923506	-	UDP-Glycosyltransferase superfamily protein
AT1G32940	chr1	11937634	11940856	+	Subtilase family protein
AT1G32950	chr1	11941438	11944599	+	Subtilase family protein
AT1G32960	chr1	11945351	11948429	+	Subtilase family protein
AT1G32970	chr1	11948721	11951982	-	Subtilisin-like serine endopeptidase family protein
AT1G32980	chr1	11954278	11954850	-	Subtilisin-like serine endopeptidase family protein
AT1G32990	chr1	11955827	11957139	+	plastid ribosomal protein l11
AT1G33030	chr1	11964885	11966212	-	O-methyltransferase family protein
AT1G33040	chr1	11966547	11967696	+	nascent polypeptide-associated complex subunit alpha-like protein 5
AT1G33080	chr1	11985752	11990197	+	MATE efflux family protein
AT1G33090	chr1	11993458	11996542	+	MATE efflux family protein
AT1G33100	chr1	11997683	12001308	+	MATE efflux family protein
AT1G33110	chr1	12005084	12008040	+	MATE efflux family protein
AT1G33120	chr1	12010986	12012223	+	Ribosomal protein L6 family
AT1G33140	chr1	12023360	12024502	+	Ribosomal protein L6 family
AT1G33260	chr1	12064796	12066114	+	Protein kinase superfamily protein
AT1G33290	chr1	12074125	12075989	+	P-loop containing nucleoside triphosphate hydrolases superfamily protein
AT1G33320	chr1	12081009	12083462	+	Pyridoxal phosphate (PLP)-dependent transferases superfamily protein
AT1G33330	chr1	12084968	12086238	+	Class I peptide chain release factor
AT1G33350	chr1	12090071	12091687	-	Pentatricopeptide repeat (PPR) superfamily protein
AT1G33360	chr1	12092111	12095789	+	ATP-dependent Clp protease
AT1G33390	chr1	12099738	12104108	-	RNA helicase family protein
AT1G33400	chr1	12104891	12109488	-	Tetratricopeptide repeat (TPR)-like superfamily protein
AT1G33440	chr1	12127712	12130327	-	Major facilitator superfamily protein
AT1G33470	chr1	12144632	12146040	+	RNA-binding (RRM/RBD/RNP motifs) family protein
AT1G33480	chr1	12148758	12150121	-	RING/U-box superfamily protein
AT1G33540	chr1	12162349	12164700	-	serine carboxypeptidase-like 18
AT1G33560	chr1	12169092	12171878	+	Disease resistance protein (CC-NBS-LRR class) family
AT1G33590	chr1	12177788	12179221	+	Leucine-rich repeat (LRR) family protein
AT1G33600	chr1	12180776	12182212	+	Leucine-rich repeat (LRR) family protein
AT1G33610	chr1	12188910	12190346	+	Leucine-rich repeat (LRR) family protein
AT1G33612	chr1	12191312	12192679	+	Leucine-rich repeat (LRR) family protein
AT1G33670	chr1	12201963	12203330	+	Leucine-rich repeat (LRR) family protein
AT1G33680	chr1	12204056	12208282	+	KH domain-containing protein
AT1G33700	chr1	12208853	12213571	-	Beta-glucosidase, GBA2 type family protein
AT1G33720	chr1	12220957	12223981	-	cytochrome P450, family 76, subfamily C, polypeptide 6
AT1G33730	chr1	12227279	12228460	+	cytochrome P450, family 76, subfamily C, polypeptide 5
AT1G33770	chr1	12242126	12244462	+	Protein kinase superfamily protein
AT1G33780	chr1	12244799	12246034	-	Protein of unknown function (DUF179)
AT1G33811	chr1	12267918	12269690	+	GDSL-like Lipase/Acylhydrolase superfamily protein
AT1G33850	chr1	12287913	12288210	-	Ribosomal protein S19 family protein
AT1G33980	chr1	12351719	12354401	+	Smg-4/UPF3 family protein
AT1G33990	chr1	12355909	12357894	+	methyl esterase 14
AT1G34030	chr1	12370285	12371465	-	Ribosomal protein S13/S18 family
AT1G34040	chr1	12374433	12376179	+	Pyridoxal phosphate (PLP)-dependent transferases superfamily protein
AT1G34050	chr1	12393495	12396006	+	Ankyrin repeat family protein
AT1G34060	chr1	12396561	12398299	-	Pyridoxal phosphate (PLP)-dependent transferases superfamily protein
AT1G34065	chr1	12398717	12401036	-	S-adenosylmethionine carrier 2
AT1G34110	chr1	12417331	12421246	-	Leucine-rich receptor-like protein kinase family protein
AT1G34120	chr1	12426831	12429526	+	inositol polyphosphate 5-phosphatase I
AT1G34130	chr1	12430000	12432985	+	staurosporin and temperature sensitive 3-like b
AT1G34140	chr1	12433356	12434735	-	poly(A) binding protein 1
AT1G34150	chr1	12436086	12439237	+	Pseudouridine synthase family protein
AT1G34200	chr1	12455793	12456935	+	Glyceraldehyde-3-phosphate dehydrogenase-like family protein
AT1G34210	chr1	12459078	12462752	+	somatic embryogenesis receptor-like kinase 2
AT1G34220	chr1	12463102	12465911	-	Regulator of Vps4 activity in the MVB pathway protein
AT1G34260	chr1	12485967	12491799	+	FORMS APLOID AND BINUCLEATE CELLS 1A
AT1G34300	chr1	12503450	12505939	+	lectin protein kinase family protein
AT1G34340	chr1	12530936	12534031	+	alpha/beta-Hydrolases superfamily protein
AT1G34360	chr1	12542986	12546025	+	translation initiation factor 3 (IF-3) family protein
AT1G34380	chr1	12552839	12554299	-	5'-3' exonuclease family protein
AT1G34420	chr1	12584587	12587570	+	leucine-rich repeat transmembrane protein kinase family protein
AT1G34430	chr1	12588027	12590084	-	2-oxoacid dehydrogenases acyltransferase family protein
AT1G34460	chr1	12595110	12599354	+	CYCLIN B1;5
AT1G34470	chr1	12604574	12606758	+	Protein of unknown function (DUF803)
AT1G34500	chr1	12611638	12612663	+	MBOAT (membrane bound O-acyl transferase) family protein
AT1G34540	chr1	12637054	12638550	+	cytochrome P450, family 94, subfamily D, polypeptide 1
AT1G34575	chr1	12657149	12658732	-	FAD-binding Berberine family protein
AT1G34580	chr1	12660631	12663553	+	Major facilitator superfamily protein
AT1G34670	chr1	12709128	12710423	+	myb domain protein 93
AT1G34750	chr1	12736386	12737727	-	Protein phosphatase 2C family protein
AT1G34760	chr1	12743981	12745603	-	general regulatory factor 11
AT1G34770	chr1	12746624	12748449	+	CONTAINS InterPro DOMAIN/s: MAGE protein (InterPro:IPR002190); Has 1274 Blast hits to 1260 proteins in 85 species: Archae - 0; Bacteria - 0; Metazoa - 1104; Fungi - 45; Plants - 49; Viruses - 0; Other Eukaryotes - 76 (source: NCBI BLink).
AT1G35160	chr1	12867264	12868514	+	GF14 protein phi chain
AT1G35190	chr1	12890544	12892632	+	2-oxoglutarate (2OG) and Fe(II)-dependent oxygenase superfamily protein
AT1G35250	chr1	12933046	12934465	-	Thioesterase superfamily protein
AT1G35290	chr1	12947760	12948778	-	Thioesterase superfamily protein
AT1G35330	chr1	12965046	12966113	+	RING/U-box superfamily protein
AT1G35350	chr1	12981251	12984583	-	EXS (ERD1/XPR1/SYG1) family protein
AT1G35420	chr1	13026320	13027463	+	alpha/beta-Hydrolases superfamily protein
AT1G35440	chr1	13035294	13036037	-	cyclin T1;1
AT1G35470	chr1	13051636	13054922	-	SPla/RYanodine receptor (SPRY) domain-containing protein
AT1G35515	chr1	13077926	13080265	+	high response to osmotic stress 10
AT1G35530	chr1	13089994	13097078	+	DEAD/DEAH box RNA helicase family protein
AT1G35550	chr1	13112722	13113036	+	elongation factor Tu C-terminal domain-containing protein
AT1G35580	chr1	13122460	13124808	-	cytosolic invertase 1
AT1G35620	chr1	13156504	13158280	+	PDI-like 5-2
AT1G35625	chr1	13158466	13159260	-	RING/U-box superfamily protein
AT1G35630	chr1	13163041	13164484	-	Protease-associated (PA) RING/U-box zinc finger family protein
AT1G35670	chr1	13205456	13208058	+	calcium-dependent protein kinase 2
AT1G35680	chr1	13208777	13210246	+	Ribosomal protein L21
AT1G35710	chr1	13220940	13224386	+	Protein kinase family protein with leucine-rich repeat domain
AT1G35730	chr1	13227324	13229796	-	pumilio 9
AT1G35750	chr1	13253398	13255570	-	pumilio 10
AT1G35850	chr1	13330510	13331506	+	pumilio 17
AT1G35860	chr1	13332047	13334050	-	translocon outer membrane complex 75-I
AT1G35910	chr1	13363200	13364965	-	Haloacid dehalogenase-like hydrolase (HAD) superfamily protein
AT1G36050	chr1	13450467	13453055	+	Endoplasmic reticulum vesicle transporter protein
AT1G36070	chr1	13467164	13470386	-	Transducin/WD40 repeat-like superfamily protein
AT1G36160	chr1	13534196	13543773	+	acetyl-CoA carboxylase 1
AT1G36180	chr1	13546047	13547853	+	acetyl-CoA carboxylase 2
AT1G36240	chr1	13614890	13616233	+	Ribosomal protein L7Ae/L30e/S12e/Gadd45 family protein
AT1G36280	chr1	13640600	13642908	+	L-Aspartase-like family protein
AT1G36310	chr1	13669644	13670934	+	S-adenosyl-L-methionine-dependent methyltransferases superfamily protein
AT1G36340	chr1	13683791	13684924	-	ubiquitin-conjugating enzyme 31
AT1G36370	chr1	13696240	13698576	-	serine hydroxymethyltransferase 7
AT1G36390	chr1	13701811	13703524	-	Co-chaperone GrpE family protein
AT1G36730	chr1	13898706	13900025	-	Translation initiation factor IF2/IF5
AT1G36980	chr1	14025084	14026727	+	unknown protein; CONTAINS InterPro DOMAIN/s: Uncharacterised protein family UPF0220 (InterPro:IPR007919); Has 424 Blast hits to 424 proteins in 159 species: Archae - 0; Bacteria - 0; Metazoa - 228; Fungi - 120; Plants - 62; Viruses - 0; Other Eukaryotes - 14 (source: NCBI BLink).
AT1G37130	chr1	14158617	14161652	+	nitrate reductase 2
AT1G37140	chr1	14170351	14172040	-	MEI2 C-terminal RRM only like 1
AT1G37150	chr1	14175029	14177098	-	holocarboxylase synthetase 2
AT1G41830	chr1	15603892	15607802	-	SKU5-similar 6
AT1G41880	chr1	15651585	15652427	-	Ribosomal protein L35Ae family protein
AT1G42440	chr1	15895528	15899939	-	FUNCTIONS IN: molecular_function unknown; INVOLVED IN: ribosome biogenesis; LOCATED IN: nucleus; EXPRESSED IN: 22 plant structures; EXPRESSED DURING: 13 growth stages; CONTAINS InterPro DOMAIN/s: AARP2CN (InterPro:IPR012948), Protein of unknown function DUF663 (InterPro:IPR007034); BEST Arabidopsis thaliana protein match is: P-loop containing nucleoside triphosphate hydrolases superfamily protein…
AT1G42470	chr1	15926987	15935128	+	Patched family protein
AT1G42540	chr1	15973489	15976703	+	glutamate receptor 3.3
AT1G42680	chr1	16041656	16042880	+	P-loop containing nucleoside triphosphate hydrolases superfamily protein
AT1G42970	chr1	16127552	16129584	+	glyceraldehyde-3-phosphate dehydrogenase B subunit
AT1G43080	chr1	16213995	16215828	-	Pectin lyase-like superfamily protein
AT1G43090	chr1	16217197	16219150	-	Pectin lyase-like superfamily protein
AT1G43100	chr1	16220519	16222473	-	Pectin lyase-like superfamily protein
AT1G43130	chr1	16228661	16231158	-	like COV 2
AT1G43140	chr1	16232785	16236109	+	Cullin family protein
AT1G43170	chr1	16266992	16268631	+	ribosomal protein 1
AT1G43560	chr1	16398359	16399828	-	thioredoxin Y2
AT1G43600	chr1	16415357	16416022	+	Haloacid dehalogenase-like hydrolase (HAD) superfamily protein
AT1G43610	chr1	16424578	16425345	+	Haloacid dehalogenase-like hydrolase (HAD) superfamily protein
AT1G43620	chr1	16425654	16429500	-	UDP-Glycosyltransferase superfamily protein
AT1G43640	chr1	16439619	16441253	-	tubby like protein 5
AT1G43670	chr1	16468184	16470347	+	Inositol monophosphatase family protein
AT1G43710	chr1	16486534	16488298	-	Pyridoxal phosphate (PLP)-dependent transferases superfamily protein
AT1G43780	chr1	16563811	16567399	+	serine carboxypeptidase-like 44
AT1G43800	chr1	16577662	16579549	+	Plant stearoyl-acyl-carrier-protein desaturase family protein
AT1G43850	chr1	16617872	16621596	+	SEUSS transcriptional co-regulator
AT1G43860	chr1	16622244	16624385	-	sequence-specific DNA binding transcription factors
AT1G43890	chr1	16646934	16648395	+	RAB GTPASE HOMOLOG B18
AT1G43900	chr1	16654045	16655810	+	Protein phosphatase 2C family protein
AT1G43910	chr1	16656050	16657628	-	P-loop containing nucleoside triphosphate hydrolases superfamily protein
AT1G44000	chr1	16708201	16709521	-	unknown protein; BEST Arabidopsis thaliana protein match is: unknown protein (TAIR:AT4G11911.1); Has 216 Blast hits to 212 proteins in 76 species: Archae - 0; Bacteria - 96; Metazoa - 0; Fungi - 0; Plants - 118; Viruses - 0; Other Eukaryotes - 2 (source: NCBI BLink).
AT1G44090	chr1	16760677	16762486	-	gibberellin 20-oxidase 5
AT1G44110	chr1	16775035	16777182	-	Cyclin A1;1
AT1G44160	chr1	16795032	16796276	+	HSP40/DnaJ peptide-binding protein
AT1G44170	chr1	16796564	16798574	-	aldehyde dehydrogenase 3H1
AT1G44180	chr1	16808239	16810413	-	Peptidase M20/M25/M40 family protein
AT1G44224	chr1	16821061	16821756	-	ECA1 gametogenesis related family protein
AT1G44318	chr1	16831016	16833916	+	Aldolase superfamily protein
AT1G44350	chr1	16834749	16838201	-	IAA-leucine resistant (ILR)-like gene 6
AT1G44446	chr1	16848664	16851152	-	Pheophorbide a oxygenase family protein with Rieske [2Fe-2S] domain
AT1G44542	chr1	16865145	16866573	-	Cyclase family protein
AT1G44790	chr1	16912403	16913582	-	ChaC-like family protein
AT1G44820	chr1	16926351	16928354	+	Peptidase M20/M25/M40 family protein
AT1G44835	chr1	16939909	16942337	+	YbaK/aminoacyl-tRNA synthetase-associated domain
AT1G44900	chr1	16970291	16974457	+	minichromosome maintenance (MCM2/3/5) family protein
AT1G44910	chr1	16975930	16982647	+	pre-mRNA-processing protein 40A
AT1G44960	chr1	16999576	17001447	+	SNARE associated Golgi protein family
AT1G44980	chr1	17004256	17005923	-	pectin methylesterase 7
AT1G45000	chr1	17009220	17011607	+	AAA-type ATPase family protein
AT1G45050	chr1	17031337	17032967	+	Ubiquitin-conjugating enzyme family protein
AT1G45100	chr1	17050631	17052189	+	RNA-binding (RRM/RBD/RNP motifs) family protein
AT1G45110	chr1	17052572	17054546	+	Tetrapyrrole (Corrin/Porphyrin) Methylases
AT1G45130	chr1	17065447	17069110	+	beta-galactosidase 5
AT1G45145	chr1	17075264	17076256	-	thioredoxin H-type 5
AT1G45160	chr1	17083814	17090277	-	Protein kinase superfamily protein
AT1G45180	chr1	17099335	17101683	+	RING/U-box superfamily protein
AT1G45191	chr1	17116044	17119076	+	Glycosyl hydrolase superfamily protein
AT1G45201	chr1	17123889	17127497	+	triacylglycerol lipase-like 1
AT1G45231	chr1	17148019	17151194	-	S-adenosyl-L-methionine-dependent methyltransferases superfamily protein
AT1G45233	chr1	17152956	17154662	+	THO complex, subunit 5
AT1G45332	chr1	17172507	17176683	-	Translation elongation factor EFG/EF2 protein
AT1G45616	chr1	17183550	17186534	-	receptor like protein 6
AT1G46264	chr1	17224904	17226183	+	heat shock transcription factor B4
AT1G46408	chr1	17232135	17232935	-	AGAMOUS-like 97
AT1G47128	chr1	17283139	17285609	-	Granulin repeat cysteine protease family protein
AT1G47210	chr1	17301036	17301695	+	cyclin-dependent protein kinase 3;2
AT1G47220	chr1	17303676	17305197	+	Cyclin A3;3
AT1G47230	chr1	17306752	17308587	+	CYCLIN A3;4
AT1G47240	chr1	17309043	17311308	-	NRAMP metal ion transporter 2
AT1G47250	chr1	17319220	17320900	+	20S proteasome alpha subunit F2
AT1G47260	chr1	17321384	17323347	-	gamma carbonic anhydrase 2
AT1G47270	chr1	17326828	17328564	+	tubby like protein 6
AT1G47271	chr1	17328856	17330343	+	Cystathionine beta-synthase (CBS) family protein
AT1G47290	chr1	17336121	17339030	+	3beta-hydroxysteroid-dehydrogenase/decarboxylase isoform 1
AT1G47330	chr1	17351149	17353739	+	CBS domain-containing protein with a domain of unknown function (DUF21)
AT1G47380	chr1	17373004	17375305	-	Protein phosphatase 2C family protein
AT1G47480	chr1	17417623	17419296	+	alpha/beta-Hydrolases superfamily protein
AT1G47490	chr1	17424801	17426114	+	RNA-binding protein 47C
AT1G47497	chr1	17431038	17431454	-	Polynucleotidyl transferase, ribonuclease H-like superfamily protein
AT1G47500	chr1	17432682	17434805	+	RNA-binding protein 47C'
AT1G47510	chr1	17435991	17438296	-	inositol polyphosphate 5-phosphatase 11
AT1G47530	chr1	17451724	17454110	+	MATE efflux family protein
AT1G47578	chr1	17484365	17485470	+	Biotin/lipoate A/B protein ligase family
AT1G47600	chr1	17491771	17494589	+	beta glucosidase 34
AT1G47610	chr1	17504836	17505891	+	Transducin/WD40 repeat-like superfamily protein
AT1G47620	chr1	17508116	17509678	-	cytochrome P450, family 96, subfamily A, polypeptide 8
AT1G47710	chr1	17558271	17560061	+	Serine protease inhibitor (SERPIN) family protein
AT1G47740	chr1	17567903	17569035	+	PPPDE putative thiol peptidase family protein
AT1G47760	chr1	17572451	17573159	+	AGAMOUS-like 102
AT1G47780	chr1	17594683	17595343	+	alpha/beta-Hydrolases superfamily protein
AT1G47786	chr1	17597898	17599099	+	alpha/beta-Hydrolases superfamily protein
AT1G47830	chr1	17613346	17614784	-	SNARE-like superfamily protein
AT1G47840	chr1	17616243	17618859	-	hexokinase 3
AT1G47870	chr1	17634937	17637557	+	winged-helix DNA-binding transcription factor family protein
AT1G47890	chr1	17643976	17647035	+	receptor like protein 7
AT1G47980	chr1	17691985	17693818	-	unknown protein; FUNCTIONS IN: molecular_function unknown; INVOLVED IN: biological_process unknown; LOCATED IN: endomembrane system; EXPRESSED IN: 6 plant structures; EXPRESSED DURING: 4 anthesis, F mature embryo stage, petal differentiation and expansion stage, E expanded cotyledon stage; BEST Arabidopsis thaliana protein match is: unknown protein (TAIR:AT3G62730.1); Has 169 Blast hits to 169 pr…
AT1G47990	chr1	17698655	17700834	+	gibberellin 2-oxidase 4
AT1G48000	chr1	17704269	17706377	-	myb domain protein 112
AT1G48030	chr1	17717432	17719141	-	mitochondrial lipoamide dehydrogenase 1
AT1G48040	chr1	17720064	17721698	-	Protein phosphatase 2C family protein
AT1G48050	chr1	17723498	17726859	+	Ku80 family protein
AT1G48090	chr1	17732582	17758194	-	calcium-dependent lipid-binding family protein
AT1G48100	chr1	17766921	17769625	+	Pectin lyase-like superfamily protein
AT1G48110	chr1	17770339	17772806	-	evolutionarily conserved C-terminal region 7
AT1G48120	chr1	17774238	17779624	-	hydrolases;protein serine/threonine phosphatases
AT1G48130	chr1	17780610	17781500	+	1-cysteine peroxiredoxin 1
AT1G48160	chr1	17786779	17788286	-	signal recognition particle 19 kDa protein, putative / SRP19, putative
AT1G48175	chr1	17790957	17792066	+	Cytidine/deoxycytidylate deaminase family protein
AT1G48210	chr1	17799551	17801798	+	Protein kinase superfamily protein
AT1G48220	chr1	17802863	17804882	+	Protein kinase superfamily protein
AT1G48230	chr1	17806264	17808604	+	nodulin MtN21 /EamA-like transporter family protein
AT1G48260	chr1	17814226	17817226	-	CBL-interacting protein kinase 17
AT1G48310	chr1	17848620	17853731	-	chromatin remodeling factor18
AT1G48320	chr1	17855024	17855577	-	Thioesterase superfamily protein
AT1G48350	chr1	17867269	17868215	+	Ribosomal L18p/L5e family protein
AT1G48360	chr1	17868661	17871710	+	zinc ion binding;nucleic acid binding;hydrolases, acting on acid anhydrides, in phosphorus-containing anhydrides
AT1G48370	chr1	17874560	17877256	+	YELLOW STRIPE like 8
AT1G48410	chr1	17886285	17891892	-	Stabilizer of iron transporter SufD / Polynucleotidyl transferase
AT1G48420	chr1	17896767	17898803	-	D-cysteine desulfhydrase
AT1G48430	chr1	17902874	17906689	-	Dihydroxyacetone kinase
AT1G48470	chr1	17913784	17915926	+	glutamine synthetase 1;5
AT1G48480	chr1	17918475	17920743	+	receptor-like kinase 1
AT1G48490	chr1	17922345	17928597	-	Protein kinase superfamily protein
AT1G48520	chr1	17940185	17942075	+	GLU-ADT subunit B
AT1G48540	chr1	17945540	17950405	+	Outer arm dynein light chain 1 protein
AT1G48590	chr1	17962886	17964274	+	Calcium-dependent lipid-binding (CaLB domain) family protein
AT1G48600	chr1	17966074	17969077	+	S-adenosyl-L-methionine-dependent methyltransferases superfamily protein
AT1G48605	chr1	17969395	17970080	-	Flavoprotein
AT1G48630	chr1	17981977	17983268	-	receptor for activated C kinase 1B
AT1G48650	chr1	17989517	17995169	-	DEA(D/H)-box RNA helicase family protein
AT1G48660	chr1	17995948	17997972	-	Auxin-responsive GH3 family protein
AT1G48670	chr1	17998946	18001200	-	auxin-responsive GH3 family protein
AT1G48690	chr1	18009105	18009878	-	Auxin-responsive GH3 family protein
AT1G48760	chr1	18036652	18039261	-	delta-adaptin
AT1G48790	chr1	18043925	18047427	-	associated molecule with the SH3 domain of STAM 1
AT1G48830	chr1	18059854	18060935	-	Ribosomal protein S7e family protein
AT1G48850	chr1	18065154	18067956	-	chorismate synthase, putative / 5-enolpyruvylshikimate-3-phosphate phospholyase, putative
AT1G48860	chr1	18068892	18071074	-	RNA 3'-terminal phosphate cyclase/enolpyruvate transferase, alpha/beta
AT1G48870	chr1	18072325	18074457	-	Transducin/WD40 repeat-like superfamily protein
AT1G48900	chr1	18084972	18087743	-	Signal recognition particle, SRP54 subunit protein
AT1G48910	chr1	18091681	18093774	+	Flavin-containing monooxygenase family protein
AT1G48920	chr1	18098186	18101422	+	nucleolin like 1
AT1G48930	chr1	18101782	18104587	-	glycosyl hydrolase 9C1
AT1G48970	chr1	18113868	18117547	-	NagB/RpiA/CoA transferase-like superfamily protein
AT1G49015	chr1	18134528	18135312	+	DPP6 N-terminal domain-like protein
AT1G49040	chr1	18139419	18148826	-	stomatal cytokinesis defective / SCD1 protein (SCD1)
AT1G49100	chr1	18166147	18170105	-	Leucine-rich repeat protein kinase family protein
AT1G49160	chr1	18179473	18181851	-	Protein kinase superfamily protein
AT1G49170	chr1	18183561	18184434	-	Protein of unknown function (DUF167)
AT1G49180	chr1	18184814	18187444	-	protein kinase family protein
AT1G49190	chr1	18191342	18193598	+	response regulator 19
AT1G49200	chr1	18198298	18198978	+	RING/U-box superfamily protein
AT1G49210	chr1	18201994	18202671	+	RING/U-box superfamily protein
AT1G49220	chr1	18205946	18206701	+	RING/U-box superfamily protein
AT1G49230	chr1	18209320	18209979	+	RING/U-box superfamily protein
AT1G49240	chr1	18216539	18217947	+	actin 8
AT1G49250	chr1	18220533	18224256	+	ATP-dependent DNA ligase
AT1G49270	chr1	18227334	18230227	-	Protein kinase superfamily protein
AT1G49300	chr1	18234842	18236968	+	RAB GTPase homolog G3E
AT1G49340	chr1	18252355	18263967	+	Phosphatidylinositol 3- and 4-kinase family protein
AT1G49350	chr1	18265070	18267034	+	pfkB-like carbohydrate kinase family protein
AT1G49380	chr1	18276794	18279204	+	cytochrome c biogenesis protein family
AT1G49390	chr1	18279600	18280873	+	2-oxoglutarate (2OG) and Fe(II)-dependent oxygenase superfamily protein
AT1G49400	chr1	18283156	18283643	+	Nucleic acid-binding, OB-fold-like protein
AT1G49430	chr1	18291188	18295641	+	long-chain acyl-CoA synthetase 2
AT1G49450	chr1	18305684	18307099	+	Transducin/WD40 repeat-like superfamily protein
AT1G49520	chr1	18329736	18331691	+	SWIB complex BAF60b domain-containing protein
AT1G49530	chr1	18332529	18333539	+	geranylgeranyl pyrophosphate synthase 6
AT1G49540	chr1	18333767	18337382	-	elongator protein 2
AT1G49570	chr1	18347077	18348712	+	Peroxidase superfamily protein
AT1G49580	chr1	18351611	18354384	+	Calcium-dependent protein kinase (CDPK) family protein
AT1G49590	chr1	18354997	18355679	+	C2H2 and C2HC zinc fingers superfamily protein
AT1G49600	chr1	18357236	18360150	-	RNA-binding protein 47A
AT1G49630	chr1	18368405	18375336	-	presequence protease 2
AT1G49640	chr1	18375697	18376644	-	alpha/beta-Hydrolases superfamily protein
AT1G49650	chr1	18377363	18378487	-	alpha/beta-Hydrolases superfamily protein
AT1G49660	chr1	18378777	18379736	-	carboxyesterase 5
AT1G49670	chr1	18381591	18386021	-	ARP protein (REF)
AT1G49710	chr1	18391622	18393769	-	fucosyltransferase 12
AT1G49730	chr1	18402618	18405548	-	Protein kinase superfamily protein
AT1G49750	chr1	18411177	18412779	-	Leucine-rich repeat (LRR) family protein
AT1G49760	chr1	18416740	18419753	+	poly(A) binding protein 8
AT1G49810	chr1	18440013	18442237	-	Na+/H+ antiporter 2
AT1G49820	chr1	18443005	18444907	+	S-methyl-5-thioribose kinase
AT1G49850	chr1	18455326	18456444	-	RING/U-box superfamily protein
AT1G49860	chr1	18458710	18459730	+	glutathione S-transferase (class phi) 14
AT1G49880	chr1	18464081	18465914	+	Erv1/Alr family protein
AT1G49910	chr1	18479025	18481271	+	Transducin/WD40 repeat-like superfamily protein
AT1G49960	chr1	18498700	18501699	+	Xanthine/uracil permease family protein
AT1G49970	chr1	18501936	18504462	-	CLP protease proteolytic subunit 1
AT1G49980	chr1	18508026	18512111	+	DNA/RNA polymerases superfamily protein
AT1G50000	chr1	18515183	18517244	-	methyltransferases
AT1G50010	chr1	18517737	18519729	+	tubulin alpha-2 chain
AT1G50030	chr1	18522626	18539619	-	target of rapamycin
AT1G50050	chr1	18546165	18549046	+	CAP (Cysteine-rich secretory proteins, Antigen 5, and Pathogenesis-related 1 protein) superfamily protein
AT1G50060	chr1	18551186	18552446	+	CAP (Cysteine-rich secretory proteins, Antigen 5, and Pathogenesis-related 1 protein) superfamily protein
AT1G50090	chr1	18554641	18556794	-	D-aminoacid aminotransferase-like PLP-dependent enzymes superfamily protein
AT1G50110	chr1	18558203	18560219	-	D-aminoacid aminotransferase-like PLP-dependent enzymes superfamily protein
AT1G50140	chr1	18569921	18578663	-	P-loop containing nucleoside triphosphate hydrolases superfamily protein
AT1G50170	chr1	18582087	18583514	+	sirohydrochlorin ferrochelatase B
AT1G50180	chr1	18584235	18587136	+	NB-ARC domain-containing disease resistance protein
AT1G50200	chr1	18591429	18598167	-	Alanyl-tRNA synthetase
AT1G50240	chr1	18607063	18614094	+	Protein kinase family protein with ARM repeat domain
AT1G50250	chr1	18614398	18616930	-	FTSH protease 1
AT1G50260	chr1	18618255	18621643	-	N-terminal-transmembrane-C2 domain type 5.1
AT1G50310	chr1	18635984	18638110	+	sugar transporter 9
AT1G50320	chr1	18638606	18639464	-	thioredoxin X
AT1G50360	chr1	18650688	18657106	+	P-loop containing nucleoside triphosphate hydrolases superfamily protein
AT1G50370	chr1	18658894	18661672	+	Calcineurin-like metallo-phosphoesterase superfamily protein
AT1G50380	chr1	18662480	18666185	+	Prolyl oligopeptidase family protein
AT1G50390	chr1	18666986	18667677	-	pfkB-like carbohydrate kinase family protein
AT1G50400	chr1	18668155	18670322	+	Eukaryotic porin family protein
AT1G50410	chr1	18672828	18677365	+	SNF2 domain-containing protein / helicase domain-containing protein / zinc finger protein-related
AT1G50430	chr1	18682175	18685555	-	Ergosterol biosynthesis ERG4/ERG24 family
AT1G50450	chr1	18687902	18690348	-	Saccharopine dehydrogenase
AT1G50460	chr1	18694031	18697429	+	hexokinase-like 1
AT1G50480	chr1	18702064	18704687	+	10-formyltetrahydrofolate synthetase
AT1G50490	chr1	18705005	18706303	-	ubiquitin-conjugating enzyme 20
AT1G50500	chr1	18708217	18715597	-	Membrane trafficking VPS53 family protein
AT1G50510	chr1	18716578	18719060	+	indigoidine synthase A family protein
AT1G50520	chr1	18719381	18721070	+	cytochrome P450, family 705, subfamily A, polypeptide 27
AT1G50560	chr1	18724275	18725916	+	cytochrome P450, family 705, subfamily A, polypeptide 25
AT1G50575	chr1	18728862	18730296	-	Putative lysine decarboxylase family protein
AT1G50590	chr1	18732378	18734053	-	RmlC-like cupins superfamily protein
AT1G50610	chr1	18742171	18744501	+	Leucine-rich repeat protein kinase family protein
AT1G50670	chr1	18775086	18776552	-	OTU-like cysteine protease family protein
AT1G50700	chr1	18782214	18784385	+	calcium-dependent protein kinase 33
AT1G50740	chr1	18807861	18808765	+	Transmembrane proteins 14C
AT1G50840	chr1	18839277	18844313	+	polymerase gamma 2
AT1G50920	chr1	18870555	18872570	+	Nucleolar GTP-binding protein
AT1G50940	chr1	18878038	18879939	-	electron transfer flavoprotein alpha
AT1G50950	chr1	18880465	18884043	+	Thioredoxin protein with domain of unknown function (DUF1692)
AT1G50960	chr1	18889549	18891719	+	gibberellin 2-oxidase 7
AT1G50970	chr1	18896323	18900268	+	Membrane trafficking VPS53 family protein
AT1G50990	chr1	18902930	18905204	+	Protein kinase protein with tetratricopeptide repeat domain
AT1G51040	chr1	18920658	18923314	+	Protein kinase superfamily protein
AT1G51060	chr1	18926948	18927443	+	histone H2A 10
AT1G51110	chr1	18935380	18937484	+	Plastid-lipid associated protein PAP / fibrillin family protein
AT1G51130	chr1	18939480	18941560	-	Nse4, component of Smc5/6 DNA repair complex
AT1G51160	chr1	18950057	18951560	+	SNARE-like superfamily protein
AT1G51170	chr1	18953625	18954839	-	Protein kinase superfamily protein
AT1G51200	chr1	18985690	18986211	+	A20/AN1-like zinc finger family protein
AT1G51260	chr1	19003460	19005512	-	lysophosphatidyl acyltransferase 3
AT1G51270	chr1	19007577	19010411	+	structural molecules;transmembrane receptors;structural molecules
AT1G51310	chr1	19019185	19021735	-	transferases;tRNA (5-methylaminomethyl-2-thiouridylate)-methyltransferases
AT1G51330	chr1	19028841	19029844	-	Serine protease inhibitor (SERPIN) family protein
AT1G51340	chr1	19032021	19034681	+	MATE efflux family protein
AT1G51350	chr1	19035851	19038738	+	ARM repeat superfamily protein
AT1G51380	chr1	19047960	19049967	+	DEA(D/H)-box RNA helicase family protein
AT1G51390	chr1	19050427	19051753	+	NFU domain protein 5
AT1G51410	chr1	19059885	19061424	+	NAD(P)-binding Rossmann-fold superfamily protein
AT1G51420	chr1	19064852	19066704	-	sucrose-phosphatase 1
AT1G51450	chr1	19074399	19076220	+	TRAUCO
AT1G51460	chr1	19077132	19081335	-	ABC-2 type transporter family protein
AT1G51470	chr1	19087424	19090248	+	beta glucosidase 35
AT1G51490	chr1	19094888	19097452	+	beta glucosidase 36
AT1G51500	chr1	19097967	19100972	-	ABC-2 type transporter family protein
AT1G51510	chr1	19103072	19104753	-	RNA-binding (RRM/RBD/RNP motifs) family protein
AT1G51550	chr1	19117646	19119291	-	Kelch repeat-containing F-box family protein
AT1G51560	chr1	19119900	19121859	-	Pyridoxamine 5'-phosphate oxidase family protein
AT1G51590	chr1	19128315	19131406	-	alpha-mannosidase 1
AT1G51600	chr1	19133176	19135252	+	ZIM-LIKE 2
AT1G51610	chr1	19136625	19139621	+	Cation efflux family protein
AT1G51620	chr1	19140218	19141638	+	Protein kinase superfamily protein
AT1G51660	chr1	19154575	19155675	+	mitogen-activated protein kinase kinase 4
AT1G51680	chr1	19159007	19161464	-	4-coumarate:CoA ligase 1
AT1G51690	chr1	19164124	19169974	+	protein phosphatase 2A 55 kDa regulatory subunit B alpha isoform
AT1G51710	chr1	19175805	19179399	-	ubiquitin-specific protease 6
AT1G51720	chr1	19181741	19186297	+	Amino acid dehydrogenase family protein
AT1G51730	chr1	19186812	19188638	-	Ubiquitin-conjugating enzyme family protein
AT1G51740	chr1	19189063	19191188	+	syntaxin of plants 81
AT1G51760	chr1	19199562	19201424	+	peptidase M20/M25/M40 family protein
[truncated: 10,986 more rows]

## Sheet: Rice
Gene ID	Chromosome	Start	End	Orientation	Annotation
LOC_Os01g01010	Chr1	2903	10817	+	TBC domain containing protein, expressed
LOC_Os01g01030	Chr1	12648	15915	+	monocopper oxidase, putative, expressed
LOC_Os01g01060	Chr1	27136	28651	+	40S ribosomal protein S5, putative, expressed
LOC_Os01g01080	Chr1	35581	41180	+	decarboxylase, putative, expressed
LOC_Os01g01100	Chr1	47856	53412	-	retrotransposon protein, putative, Ty3-gypsy subclass, expressed
LOC_Os01g01110	Chr1	57082	57972	+	expressed protein
LOC_Os01g01120	Chr1	62059	63576	+	enolase-phosphatase E1, putative, expressed
LOC_Os01g01160	Chr1	82428	84302	+	heat shock protein DnaJ, putative, expressed
LOC_Os01g01190	Chr1	89653	91521	-	phosphoesterase family protein, putative, expressed
LOC_Os01g01240	Chr1	108618	114983	+	retrotransposon protein, putative, Ty3-gypsy subclass
LOC_Os01g01260	Chr1	121302	127457	-	transposon protein, putative, unclassified, expressed
LOC_Os01g01270	Chr1	128897	133559	-	retrotransposon protein, putative, unclassified, expressed
LOC_Os01g01290	Chr1	139820	141588	+	histone-like transcription factor and archaeal histone, putative, expressed
LOC_Os01g01302	Chr1	145577	147852	+	shikimate kinase, putative, expressed
LOC_Os01g01312	Chr1	151409	156500	+	retrotransposon protein, putative, Ty1-copia subclass, expressed
LOC_Os01g01320	Chr1	157728	160941	-	retrotransposon protein, putative, Ty1-copia subclass, expressed
LOC_Os01g01350	Chr1	170712	173191	-	SNF7 domain containing protein, putative, expressed
LOC_Os01g01360	Chr1	178310	180812	+	peptide transporter PTR2, putative, expressed
LOC_Os01g01410	Chr1	205710	209606	-	TKL_IRAK_C-LEC.1 - TKL_IRAK_C-LEC has homology to C-type lectin receptors, expressed
LOC_Os01g01510	Chr1	261504	268440	+	sas10/Utp3 family protein, expressed
LOC_Os01g01610	Chr1	306869	308842	-	IscA-like iron-sulfur assembly protein, mitochondrial precursor, putative, expressed
LOC_Os01g01620	Chr1	309459	313170	-	kinase, pfkB family, putative, expressed
LOC_Os01g01640	Chr1	319713	322248	+	Rer1 protein, putative, expressed
LOC_Os01g01650	Chr1	322556	323948	-	isoflavone reductase homolog IRL, putative, expressed
LOC_Os01g01660	Chr1	327128	328451	-	isoflavone reductase, putative, expressed
LOC_Os01g01689	Chr1	335809	371191	+	phosphatidylinositol 3- and 4-kinase family protein, expressed
LOC_Os01g01700	Chr1	371831	374470	+	anaphase-promoting complex subunit 11, putative, expressed
LOC_Os01g01710	Chr1	374728	380716	-	1-deoxy-D-xylulose 5-phosphate reductoisomerase, chloroplast precursor, putative, expressed
LOC_Os01g01740	Chr1	392081	396651	-	protein kinase domain containing protein, expressed
LOC_Os01g01770	Chr1	409700	410818	+	ZOS1-01 - C2H2 zinc finger protein, expressed
LOC_Os01g01830	Chr1	437613	449137	+	OsPOP1 - Putative Prolyl Oligopeptidase homologue, expressed
LOC_Os01g01850	Chr1	466280	472435	+	transposon protein, putative, unclassified, expressed
LOC_Os01g01900	Chr1	488085	492952	-	retrotransposon protein, putative, unclassified, expressed
LOC_Os01g01920	Chr1	498454	506264	+	HD domain containing protein 2, putative, expressed
LOC_Os01g01960	Chr1	513890	522448	-	transcriptional repressor, putative, expressed
LOC_Os01g02000	Chr1	537710	543355	+	phosphate transporter 1, putative, expressed
LOC_Os01g02020	Chr1	549108	553287	+	acetyl-CoA acetyltransferase, cytosolic, putative, expressed
LOC_Os01g02040	Chr1	554022	558015	-	retrotransposon protein, putative, unclassified, expressed
LOC_Os01g02050	Chr1	562056	572138	-	phosphoenolpyruvate carboxylase, putative, expressed
LOC_Os01g02060	Chr1	576443	579569	-	TOO MANY MOUTHS precursor, putative, expressed
LOC_Os01g02080	Chr1	586414	587780	-	peptidyl-prolyl cis-trans isomerase, putative, expressed
LOC_Os01g02090	Chr1	588863	593759	+	expressed protein
LOC_Os01g02120	Chr1	612564	615650	+	osMFT2 MFT-Like2 homologous to Mother of FT and TFL1 gene; contains Pfam profile PF01161: Phosphatidylethanolamine-binding protein, expressed
LOC_Os01g02190	Chr1	645574	646723	-	aquaporin protein, putative, expressed
LOC_Os01g02200	Chr1	648128	651881	-	armadillo/beta-catenin repeat family protein, putative, expressed
LOC_Os01g02220	Chr1	664777	667554	-	retrotransposon protein, putative, Ty3-gypsy subclass, expressed
LOC_Os01g02260	Chr1	694716	696113	-	retrotransposon protein, putative, Ty3-gypsy subclass, expressed
LOC_Os01g02290	Chr1	720629	723317	-	Ser/Thr receptor-like kinase, putative, expressed
LOC_Os01g02300	Chr1	723693	726321	+	receptor kinase ORK10, putative, expressed
LOC_Os01g02310	Chr1	728977	730930	+	expressed protein
LOC_Os01g02320	Chr1	731149	738020	-	protein kinase domain containing protein, expressed
LOC_Os01g02350	Chr1	742272	745156	-	receptor-like kinase ARK1AS, putative, expressed
LOC_Os01g02360	Chr1	745452	748945	+	resistance-related receptor-like kinase, putative, expressed
LOC_Os01g02380	Chr1	756894	762050	-	retrotransposon protein, putative, Ty3-gypsy subclass, expressed
LOC_Os01g02390	Chr1	767169	769673	-	protein kinase domain containing protein, expressed
LOC_Os01g02400	Chr1	770332	773846	+	protein kinase domain containing protein, expressed
LOC_Os01g02410	Chr1	774727	779237	-	protein kinase domain containing protein, expressed
LOC_Os01g02420	Chr1	781442	784424	+	protein kinase domain containing protein, expressed
LOC_Os01g02430	Chr1	786171	788619	-	TAK14, putative, expressed
LOC_Os01g02440	Chr1	789967	792411	+	Ser/Thr receptor-like kinase, putative, expressed
LOC_Os01g02460	Chr1	794499	795413	+	receptor kinase LRK10, putative, expressed
LOC_Os01g02500	Chr1	807850	809721	+	glutamyl-tRNA amidotransferase, putative, expressed
LOC_Os01g02530	Chr1	824624	830778	-	retrotransposon protein, putative, unclassified, expressed
LOC_Os01g02540	Chr1	834939	839111	+	retrotransposon protein, putative, unclassified, expressed
LOC_Os01g02550	Chr1	839809	842757	-	protein kinase domain containing protein, expressed
LOC_Os01g02560	Chr1	843530	847454	+	Ser/Thr receptor-like kinase, putative, expressed
LOC_Os01g02570	Chr1	852249	854568	-	protein kinase domain containing protein, expressed
LOC_Os01g02580	Chr1	857957	860583	-	protein kinase domain containing protein, expressed
LOC_Os01g02600	Chr1	865966	869063	+	Ser/Thr receptor-like kinase, putative, expressed
LOC_Os01g02610	Chr1	870318	874817	-	protein kinase domain containing protein, expressed
LOC_Os01g02650	Chr1	892095	898250	+	retrotransposon protein, putative, unclassified, expressed
LOC_Os01g02670	Chr1	904341	910142	+	retrotransposon protein, putative, Ty1-copia subclass, expressed
LOC_Os01g02680	Chr1	911735	914246	-	protein kinase domain containing protein, expressed
LOC_Os01g02690	Chr1	915639	919674	+	resistance-related receptor-like kinase, putative, expressed
LOC_Os01g02700	Chr1	920992	923630	-	protein kinase domain containing protein, expressed
LOC_Os01g02720	Chr1	929883	934458	-	elongation factor Tu, putative, expressed
LOC_Os01g02730	Chr1	935574	938367	-	TAK14, putative, expressed
LOC_Os01g02740	Chr1	940005	952451	-	retrotransposon protein, putative, unclassified, expressed
LOC_Os01g02750	Chr1	954075	956817	+	protein kinase domain containing protein, expressed
LOC_Os01g02760	Chr1	957907	960626	-	receptor-like kinase, putative, expressed
LOC_Os01g02770	Chr1	961681	965151	+	resistance-related receptor-like kinase, putative, expressed
LOC_Os01g02780	Chr1	969308	973327	-	TAK33, putative, expressed
LOC_Os01g02790	Chr1	976766	980431	+	protein kinase domain containing protein, expressed
LOC_Os01g02800	Chr1	984301	986760	-	receptor-like kinase ARK1AS, putative, expressed
LOC_Os01g02810	Chr1	987591	990647	+	resistance-related receptor-like kinase, putative, expressed
LOC_Os01g02830	Chr1	994710	997262	-	receptor-like kinase ARK1AS, putative, expressed
LOC_Os01g02840	Chr1	997963	1000997	+	resistance-related receptor-like kinase, putative, expressed
LOC_Os01g02870	Chr1	1010259	1012410	+	auxin-induced protein 5NG4, putative, expressed
LOC_Os01g02880	Chr1	1016065	1019545	+	fructose-bisphospate aldolase isozyme, putative, expressed
LOC_Os01g02884	Chr1	1024184	1030112	+	ATP-dependent RNA helicase DHX36, putative, expressed
LOC_Os01g03020	Chr1	1145829	1155094	-	tRNA synthetase class I, putative, expressed
LOC_Os01g03030	Chr1	1155213	1158601	-	alanyl-tRNA synthetase, putative, expressed
LOC_Os01g03050	Chr1	1165737	1168415	+	fruit protein PKIWI502, putative, expressed
LOC_Os01g03070	Chr1	1171809	1179372	-	transposon protein, putative, unclassified, expressed
LOC_Os01g03090	Chr1	1183394	1186707	+	methyltransferase, putative, expressed
LOC_Os01g03100	Chr1	1186260	1191013	-	protein binding protein, putative, expressed
LOC_Os01g03144	Chr1	1222905	1230507	-	white-brown complex homolog protein 7, putative, expressed
LOC_Os01g03160	Chr1	1232473	1236832	+	xylosyltransferase, putative, expressed
LOC_Os01g03370	Chr1	1356601	1361257	-	senescence-induced receptor-like serine/threonine-protein kinase precursor, putative, expressed
LOC_Os01g03510	Chr1	1413839	1419043	+	WD domain, G-beta repeat domain containing protein, expressed
LOC_Os01g03520	Chr1	1421693	1428049	+	ubiquitin conjugating enzyme protein, putative, expressed
LOC_Os01g03530	Chr1	1433033	1436811	+	multicopper oxidase domain containing protein, expressed
LOC_Os01g03549	Chr1	1437163	1445689	+	multi-copper oxidase type I family protein, putative, expressed
LOC_Os01g03600	Chr1	1467735	1471802	-	retrotransposon protein, putative, Ty3-gypsy subclass, expressed
LOC_Os01g03610	Chr1	1474387	1477867	-	retrotransposon protein, putative, unclassified, expressed
LOC_Os01g03620	Chr1	1486400	1488897	+	multicopper oxidase domain containing protein, expressed
LOC_Os01g03630	Chr1	1490473	1492684	-	multicopper oxidase domain containing protein, expressed
LOC_Os01g03640	Chr1	1497240	1500609	-	multicopper oxidase domain containing protein, expressed
LOC_Os01g03650	Chr1	1503993	1508057	-	sufB/sufD domain containing protein, putative, expressed
LOC_Os01g03660	Chr1	1508235	1512752	+	MYB family transcription factor, putative, expressed
LOC_Os01g03670	Chr1	1513136	1514467	+	dihydroflavonol-4-reductase, putative, expressed
LOC_Os01g03710	Chr1	1534135	1539627	+	mannose-6-phosphate isomerase, putative, expressed
LOC_Os01g03720	Chr1	1549229	1551011	-	MYB family transcription factor, putative, expressed
LOC_Os01g03740	Chr1	1562612	1566554	-	nuclease PA3, putative, expressed
LOC_Os01g03730	Chr1	1566138	1569472	+	nuclease PA3, putative, expressed
LOC_Os01g03750	Chr1	1569585	1570939	-	expressed protein
LOC_Os01g03780	Chr1	1585991	1591955	+	retrotransposon protein, putative, unclassified, expressed
LOC_Os01g03830	Chr1	1608984	1617905	+	retrotransposon protein, putative, unclassified, expressed
LOC_Os01g03914	Chr1	1673010	1680632	-	cation efflux family protein, putative, expressed
LOC_Os01g03950	Chr1	1698203	1703090	+	glycosyl hydrolase, family 31, putative, expressed
LOC_Os01g04030	Chr1	1754332	1757728	+	signal peptidase complex subunit 3, putative, expressed
LOC_Os01g04070	Chr1	1765034	1768669	+	verticillium wilt disease resistance protein, putative, expressed
LOC_Os01g04130	Chr1	1815769	1817554	-	peptidyl-tRNA hydrolase, mitochondrial precursor protein, putative, expressed
LOC_Os01g04190	Chr1	1843814	1849186	+	transporter family protein, putative, expressed
LOC_Os01g04200	Chr1	1849834	1856303	+	metallo-beta-lactamase family protein, putative, expressed
LOC_Os01g04230	Chr1	1867936	1870390	+	inactive receptor kinase At2g26730 precursor, putative, expressed
LOC_Os01g04260	Chr1	1888524	1892298	+	fatty acid hydroxylase, putative, expressed
LOC_Os01g04290	Chr1	1906978	1909667	-	glycosyl hydrolase family 10 protein, putative, expressed
LOC_Os01g04300	Chr1	1912561	1915094	-	glycosyl hydrolase family 10 protein, putative, expressed
LOC_Os01g04330	Chr1	1930994	1931904	-	OsCML16 - Calmodulin-related calcium sensor protein, expressed
LOC_Os01g04340	Chr1	1934117	1935048	+	hsp20/alpha crystallin family protein, putative, expressed
LOC_Os01g04350	Chr1	1941003	1941953	+	hsp20/alpha crystallin family protein, putative, expressed
LOC_Os01g04360	Chr1	1944247	1945035	-	hsp20/alpha crystallin family protein, putative, expressed
LOC_Os01g04370	Chr1	1948737	1949587	-	hsp20/alpha crystallin family protein, putative, expressed
LOC_Os01g04380	Chr1	1951928	1952771	+	hsp20/alpha crystallin family protein, putative, expressed
LOC_Os01g04409	Chr1	1957777	1967451	-	OsWAK1 - OsWAK receptor-like cytoplasmic kinase OsWAK-RLCK, expressed
LOC_Os01g04450	Chr1	1977423	1982484	-	OsWAK2 - OsWAK receptor-like cytoplasmic kinase OsWAK-RLCK, expressed
LOC_Os01g04460	Chr1	1984267	1986394	+	Ser/Thr protein kinase, putative, expressed
LOC_Os01g04480	Chr1	1993515	1996857	+	expressed protein
LOC_Os01g04490	Chr1	1998427	2002855	+	Ser/Thr protein kinase, putative, expressed
LOC_Os01g04520	Chr1	2014821	2018057	+	Ser/Thr protein kinase, putative, expressed
LOC_Os01g04550	Chr1	2036118	2038198	+	expressed protein
LOC_Os01g04570	Chr1	2048717	2052521	+	Ser/Thr protein kinase, putative, expressed
LOC_Os01g04580	Chr1	2053583	2057638	+	Ser/Thr protein kinase, putative, expressed
LOC_Os01g04620	Chr1	2071843	2073621	+	transposon protein, putative, unclassified, expressed
LOC_Os01g04630	Chr1	2074753	2077903	-	muconate cycloisomerase, putative, expressed
LOC_Os01g04660	Chr1	2097192	2100694	+	lipid phosphatase protein, putative, expressed
LOC_Os01g04720	Chr1	2130798	2137310	+	leucine-rich repeat protein-related, putative, expressed
LOC_Os01g04730	Chr1	2137763	2138996	+	ribosomal protein L24, putative, expressed
LOC_Os01g04780	Chr1	2182765	2191942	-	retrotransposon protein, putative, unclassified, expressed
LOC_Os01g04814	Chr1	2215586	2222837	-	vacuolar protein sorting-associating protein 4B, putative, expressed
LOC_Os01g04840	Chr1	2226000	2229526	-	vacuolar protein sorting-associating protein 4B, putative, expressed
LOC_Os01g04870	Chr1	2250820	2255073	-	WD domain, G-beta repeat domain containing protein, expressed
LOC_Os01g04900	Chr1	2265477	2271051	-	peptidase M50 family protein, putative, expressed
LOC_Os01g04910	Chr1	2271163	2273757	+	TP53RK-binding protein, putative, expressed
LOC_Os01g04920	Chr1	2275067	2278872	+	glycosyl transferase, group 1 domain containing protein, expressed
LOC_Os01g04950	Chr1	2292111	2298407	+	peptide transporter PTR2, putative, expressed
LOC_Os01g04990	Chr1	2349919	2353502	-	mitochondrial carrier protein, putative, expressed
LOC_Os01g05010	Chr1	2357769	2360444	-	mitochondrial glycoprotein, putative, expressed
LOC_Os01g05050	Chr1	2372323	2374066	-	mitochondrial glycoprotein, putative, expressed
LOC_Os01g05060	Chr1	2374472	2376768	-	mitochondrial glycoprotein, putative, expressed
LOC_Os01g05080	Chr1	2383530	2385638	-	thylakoid lumenal protein, putative, expressed
LOC_Os01g05090	Chr1	2386373	2388611	+	expressed protein
LOC_Os01g05120	Chr1	2400945	2402884	-	ubiquitin fusion degradation protein, putative, expressed
LOC_Os01g05200	Chr1	2441246	2444912	+	retrotransposon protein, putative, Ty1-copia subclass, expressed
LOC_Os01g05320	Chr1	2504388	2510703	-	retrotransposon protein, putative, Ty1-copia subclass, expressed
LOC_Os01g05370	Chr1	2535825	2540763	-	retrotransposon protein, putative, unclassified, expressed
LOC_Os01g05420	Chr1	2560858	2565373	+	IWS1 C-terminus family protein, putative, expressed
LOC_Os01g05430	Chr1	2568051	2570029	+	OsRhmbd1 - Putative Rhomboid homologue, expressed
LOC_Os01g05490	Chr1	2589537	2593641	-	triosephosphate isomerase, cytosolic, putative, expressed
LOC_Os01g05500	Chr1	2599850	2612793	+	zinc finger protein, putative, expressed
LOC_Os01g05600	Chr1	2669952	2672924	-	NBS-LRR disease resistance protein, putative, expressed
LOC_Os01g05610	Chr1	2674400	2675373	+	Core histone H2A/H2B/H3/H4 domain containing protein, putative, expressed
LOC_Os01g05620	Chr1	2682019	2684988	-	NBS-LRR disease resistance protein, putative, expressed
LOC_Os01g05630	Chr1	2686729	2687700	+	Core histone H2A/H2B/H3/H4 domain containing protein, putative, expressed
LOC_Os01g05640	Chr1	2688623	2692186	-	receptor-like protein kinase 5 precursor, putative, expressed
LOC_Os01g05670	Chr1	2707498	2711428	-	3-oxo-5-alpha-steroid 4-dehydrogenase, putative, expressed
LOC_Os01g05680	Chr1	2713412	2716075	+	geranylgeranyl transferase type-1 subunit beta, putative, expressed
LOC_Os01g05694	Chr1	2719212	2720873	+	expressed protein
LOC_Os01g05710	Chr1	2722518	2724797	+	expressed protein
LOC_Os01g05720	Chr1	2728135	2730972	+	expressed protein
LOC_Os01g05744	Chr1	2742507	2747439	+	expressed protein
LOC_Os01g05800	Chr1	2770140	2774609	+	inner membrane protein, putative, expressed
LOC_Os01g05810	Chr1	2776973	2781775	+	gamma-glutamyltranspeptidase 1 precursor, putative, expressed
LOC_Os01g05820	Chr1	2783189	2790454	+	gamma-glutamyltranspeptidase 1 precursor, putative, expressed
LOC_Os01g05840	Chr1	2800436	2803742	+	oxidoreductase, short chain dehydrogenase/reductase family domain containing family, expressed
LOC_Os01g05870	Chr1	2810313	2815017	+	receptor kinase, putative, expressed
LOC_Os01g05900	Chr1	2820036	2838580	-	Core histone H2A/H2B/H3/H4 domain containing protein, putative, expressed
LOC_Os01g05940	Chr1	2830325	2836425	+	receptor kinase, putative, expressed
LOC_Os01g05960	Chr1	2839934	2843514	+	receptor kinase, putative, expressed
LOC_Os01g05970	Chr1	2844429	2858134	-	OsFBO1 - F-box and other domain containing protein, expressed
LOC_Os01g05980	Chr1	2851954	2855225	+	receptor kinase, putative, expressed
LOC_Os01g06000	Chr1	2862560	2867272	-	PPR repeat containing protein, expressed
LOC_Os01g06010	Chr1	2872110	2872988	+	Core histone H2A/H2B/H3/H4 domain containing protein, putative, expressed
LOC_Os01g06020	Chr1	2877647	2882686	+	aspartyl-tRNA synthetase, putative, expressed
LOC_Os01g06060	Chr1	2896685	2898069	+	gibberellin receptor GID1L2, putative, expressed
LOC_Os01g06180	Chr1	2944998	2947735	-	retrotransposon protein, putative, unclassified, expressed
LOC_Os01g06210	Chr1	2954514	2955504	-	gibberellin receptor GID1L2, putative, expressed
LOC_Os01g06220	Chr1	2957066	2958443	-	gibberellin receptor GID1L2, putative, expressed
LOC_Os01g06240	Chr1	2962422	2964917	-	protein kinase, putative, expressed
LOC_Os01g06280	Chr1	2982483	2986160	+	TKL_IRAK_CrRLK1L-1.4 - The CrRLK1L-1 subfamily has homology to the CrRLK1L homolog, expressed
LOC_Os01g06290	Chr1	2985356	2989282	-	splicing factor, arginine/serine-rich, putative, expressed
LOC_Os01g06454	Chr1	3041412	3044348	-	heat shock protein DnaJ, putative, expressed
LOC_Os01g06470	Chr1	3047504	3051989	+	expressed protein
LOC_Os01g06490	Chr1	3054465	3057198	+	OsSCP1 - Putative Serine Carboxypeptidase homologue, expressed
LOC_Os01g06510	Chr1	3060994	3066189	+	arginyl-tRNA synthetase, putative, expressed
LOC_Os01g06520	Chr1	3067323	3071243	-	verticillium wilt disease resistance protein, putative, expressed
LOC_Os01g06530	Chr1	3078707	3082336	+	retrotransposon protein, putative, unclassified, expressed
LOC_Os01g06550	Chr1	3085406	3090887	-	NF-X1-type zinc finger protein, putative, expressed
LOC_Os01g06580	Chr1	3097346	3098527	-	fasciclin domain containing protein, expressed
LOC_Os01g06590	Chr1	3099428	3105235	-	zinc finger, C3HC4 type domain containing protein, expressed
LOC_Os01g06600	Chr1	3108117	3113963	-	glutaryl-CoA dehydrogenase, mitochondrial precursor, putative, expressed
LOC_Os01g06660	Chr1	3136104	3140217	-	thiamine pyrophosphate enzyme, C-terminal TPP binding domain containing protein, expressed
LOC_Os01g06670	Chr1	3143601	3146812	-	hcr2-5D, putative, expressed
LOC_Os01g06680	Chr1	3147379	3152501	-	retrotransposon protein, putative, unclassified, expressed
LOC_Os01g06700	Chr1	3161320	3167666	-	retrotransposon protein, putative, unclassified, expressed
LOC_Os01g06720	Chr1	3176544	3179602	+	disease resistance protein SlVe2 precursor, putative, expressed
LOC_Os01g06730	Chr1	3181950	3185346	+	verticillium wilt disease resistance protein, putative, expressed
LOC_Os01g06750	Chr1	3196986	3200010	+	verticillium wilt disease resistance protein precursor, putative, expressed
LOC_Os01g06760	Chr1	3201223	3204252	+	verticillium wilt disease resistance protein Ve2, putative, expressed
LOC_Os01g06770	Chr1	3209141	3215099	+	retrotransposon protein, putative, Ty3-gypsy subclass, expressed
LOC_Os01g06790	Chr1	3222303	3226257	+	disease resistance protein, putative, expressed
LOC_Os01g06810	Chr1	3230885	3235268	-	retrotransposon protein, putative, Ty1-copia subclass, expressed
LOC_Os01g06820	Chr1	3235987	3237799	+	hcr2-0B, putative, expressed
LOC_Os01g06836	Chr1	3241127	3243315	+	disease resistance protein SlVe2 precursor, putative, expressed
LOC_Os01g06870	Chr1	3251204	3252724	+	resistance protein SlVe1 precursor, putative, expressed
LOC_Os01g06876	Chr1	3256822	3257901	+	Cf-2, putative, expressed
LOC_Os01g06890	Chr1	3259438	3262454	+	leucine-rich repeat family protein, putative, expressed
LOC_Os01g06900	Chr1	3272839	3276416	+	verticillium wilt disease resistance protein Ve2, putative, expressed
LOC_Os01g06920	Chr1	3282976	3286357	+	resistance protein SlVe1 precursor, putative, expressed
LOC_Os01g07080	Chr1	3328533	3331963	-	DEAD-box ATP-dependent RNA helicase, putative, expressed
LOC_Os01g07090	Chr1	3332952	3336075	-	5-azacytidine resistance protein azr1, putative, expressed
LOC_Os01g07140	Chr1	3361963	3366321	-	kelch repeat-containing protein, putative, expressed
LOC_Os01g07200	Chr1	3397337	3400518	+	staphylococcal nuclease homologue, putative, expressed
LOC_Os01g07212	Chr1	3401288	3407358	+	staphylococcal nuclease homologue, putative, expressed
LOC_Os01g07260	Chr1	3425737	3429654	-	expressed protein
LOC_Os01g07280	Chr1	3431606	3435618	-	disease resistance protein, putative, expressed
LOC_Os01g07376	Chr1	3489310	3491991	-	thioredoxin, putative, expressed
LOC_Os01g07390	Chr1	3501094	3504833	+	zinc finger, C3HC4 type family protein, expressed
LOC_Os01g07400	Chr1	3505665	3510531	+	WD40-like domain containing protein, putative, expressed
LOC_Os01g07420	Chr1	3516658	3519175	-	hydrolase, alpha/beta fold family protein, putative, expressed
LOC_Os01g07430	Chr1	3520778	3521976	-	myb-like DNA-binding domain containing protein, putative, expressed
LOC_Os01g07450	Chr1	3532859	3533749	+	MYB family transcription factor, putative, expressed
LOC_Os01g07530	Chr1	3598418	3602211	-	uncharacterized glycosyltransferase, putative, expressed
LOC_Os01g07540	Chr1	3610392	3615764	+	G-patch domain containing protein, expressed
LOC_Os01g07560	Chr1	3621211	3625356	+	receptor-like protein kinase 2 precursor, putative, expressed
LOC_Os01g07590	Chr1	3645587	3650362	+	universal stress protein domain containing protein, putative, expressed
LOC_Os01g07630	Chr1	3667439	3673065	-	BRASSINOSTEROID INSENSITIVE 1-associated receptor kinase 1 precursor, putative, expressed
LOC_Os01g07640	Chr1	3676303	3680660	-	ankyrin, putative, expressed
LOC_Os01g07720	Chr1	3705420	3709016	-	dolichyl-P-Man Man-PP-dolichyl mannosyltransferase, putative, expressed
LOC_Os01g07730	Chr1	3711212	3713653	+	phosphate/phosphoenolpyruvate translocator-related protein, putative, expressed
LOC_Os01g07740	Chr1	3713687	3718637	-	DEAD-box ATP-dependent RNA helicase 14, putative, expressed
LOC_Os01g07760	Chr1	3724314	3729284	-	phospholipase D, putative, expressed
LOC_Os01g07790	Chr1	3737893	3740685	+	polygalacturonase, putative, expressed
LOC_Os01g07800	Chr1	3737903	3742067	-	thiol-disulphide oxidoreductase DCC, putative, expressed
LOC_Os01g07840	Chr1	3764546	3774641	+	transposon protein, putative, CACTA, En/Spm sub-class, expressed
LOC_Os01g07850	Chr1	3779634	3782004	+	glyoxalase family protein, putative, expressed
LOC_Os01g07870	Chr1	3804528	3811030	+	ABC transporter family protein, putative, expressed
LOC_Os01g07880	Chr1	3811149	3812069	-	transcription factor HY5, putative, expressed
LOC_Os01g07910	Chr1	3820168	3824523	-	NADH-cytochrome b5 reductase, putative, expressed
LOC_Os01g07920	Chr1	3827039	3830326	-	prolyl 4-hydroxylase, putative, expressed
LOC_Os01g07940	Chr1	3835129	3838211	-	AGC_PVPK_like_kin82y.3 - ACG kinases include homologs to PKA, PKG and PKC, expressed
LOC_Os01g07950	Chr1	3842753	3845541	+	OsGrx_S15.2 - glutaredoxin subgroup II, expressed
LOC_Os01g07960	Chr1	3846181	3850161	-	acyl-protein thioesterase, putative, expressed
LOC_Os01g07980	Chr1	3858824	3861839	-	ankyrin, putative, expressed
LOC_Os01g07990	Chr1	3864260	3868543	+	retrotransposon protein, putative, unclassified, expressed
LOC_Os01g08000	Chr1	3870734	3874321	-	fibronectin type 3 and ankyrin repeat domains 1 protein, putative, expressed
LOC_Os01g08020	Chr1	3878069	3900085	-	boron transporter protein, putative, expressed
LOC_Os01g08190	Chr1	3975902	3984922	+	transcriptional corepressor LEUNIG, putative, expressed
LOC_Os01g08200	Chr1	3986612	3995398	+	ubiquitin carboxyl-terminal hydrolase 14, putative, expressed
LOC_Os01g08220	Chr1	4003659	4004946	-	gibberellin 3-beta-dioxygenase 2-2, putative, expressed
LOC_Os01g08260	Chr1	4033751	4037473	-	pleiotropic drug resistance protein 4, putative, expressed
LOC_Os01g08270	Chr1	4051856	4057690	-	aminotransferase, classes I and II, domain containing protein, expressed
LOC_Os01g08290	Chr1	4063704	4066374	+	transmembrane protein, putative, expressed
LOC_Os01g08310	Chr1	4068617	4070372	-	serine/threonine protein phosphatase 2A 59 kDa regulatory subunit Bgamma isoform, putative, expressed
LOC_Os01g08330	Chr1	4081316	4082680	+	aspartic proteinase nepenthesin-1 precursor, putative, expressed
LOC_Os01g08340	Chr1	4091068	4094859	+	zinc finger family protein, putative, expressed
LOC_Os01g08350	Chr1	4095856	4096249	+	ATP synthase subunit alpha, mitochondrial, putative, expressed
LOC_Os01g08400	Chr1	4118041	4122579	+	syntaxin, putative, expressed
LOC_Os01g08420	Chr1	4133703	4140633	+	EMB2410, putative, expressed
LOC_Os01g08450	Chr1	4160946	4165165	-	ras-related protein, putative, expressed
LOC_Os01g08480	Chr1	4187493	4191715	-	retrotransposon protein, putative, Ty1-copia subclass, expressed
LOC_Os01g08540	Chr1	4234514	4244531	-	DNA mismatch repair protein MSH6-2, putative, expressed
LOC_Os01g08560	Chr1	4253838	4259626	+	DnaK family protein, putative, expressed
LOC_Os01g08760	Chr1	4395154	4397000	+	choline/ethanolamine kinase, putative, expressed
LOC_Os01g08770	Chr1	4397652	4402081	+	WD domain, G-beta repeat domain containing protein, expressed
LOC_Os01g08780	Chr1	4402620	4407292	-	endonuclease/exonuclease/phosphatase family domain containing protein, expressed
LOC_Os01g08790	Chr1	4415416	4416132	+	histone-like transcription factor and archaeal histone, putative, expressed
LOC_Os01g08800	Chr1	4417283	4419160	+	cytochrome P450, putative, expressed
LOC_Os01g08810	Chr1	4421318	4423107	+	cytochrome P450, putative, expressed
LOC_Os01g08820	Chr1	4431532	4433679	-	PHD-finger domain containing protein, putative, expressed
LOC_Os01g08850	Chr1	4444670	4448386	+	expressed protein
LOC_Os01g08860	Chr1	4449032	4449876	-	hsp20/alpha crystallin family protein, putative, expressed
LOC_Os01g08880	Chr1	4454755	4457084	-	expressed protein
LOC_Os01g08930	Chr1	4485747	4490158	-	DEAD-box ATP-dependent RNA helicase, putative, expressed
LOC_Os01g08960	Chr1	4494598	4497627	-	phosducin-like protein 3, putative, expressed
LOC_Os01g08970	Chr1	4497719	4504386	+	SSRP1-like FACT complex subunit, putative, expressed
LOC_Os01g09000	Chr1	4514298	4520613	-	glutaminyl-tRNA synthetase, putative, expressed
LOC_Os01g09020	Chr1	4534021	4540216	+	WD domain, G-beta repeat domain containing protein, expressed
LOC_Os01g09050	Chr1	4551112	4554640	-	retrotransposon protein, putative, Ty1-copia subclass, expressed
LOC_Os01g09120	Chr1	4581148	4584690	-	Twin LOV 1, putative, expressed
LOC_Os01g09170	Chr1	4603847	4610002	-	transposon protein, putative, unclassified, expressed
LOC_Os01g09200	Chr1	4621677	4631365	-	AGC_AGC_other_NDRh_TRCd.1 - ACG kinases include homologs to PKA, PKG and PKC, expressed
LOC_Os01g09252	Chr1	4688108	4693114	+	WD domain, G-beta repeat domain containing protein, expressed
LOC_Os01g09260	Chr1	4697314	4699792	-	cytokinin dehydrogenase precursor, putative, expressed
LOC_Os01g09300	Chr1	4726659	4731243	+	oxidoreductase, putative, expressed
LOC_Os01g09320	Chr1	4738905	4744591	-	NADP-dependent malic enzyme, chloroplast precursor, putative, expressed
LOC_Os01g09370	Chr1	4761304	4767339	-	ankyrin repeat domain-containing protein 28, putative, expressed
LOC_Os01g09384	Chr1	4768735	4782706	-	ankyrin repeat domain containing protein, putative, expressed
LOC_Os01g09430	Chr1	4800247	4802179	+	expressed protein
LOC_Os01g09460	Chr1	4820104	4823129	-	hexokinase, putative, expressed
LOC_Os01g09510	Chr1	4852430	4854566	+	60S acidic ribosomal protein, putative, expressed
LOC_Os01g09520	Chr1	4857087	4863438	+	transposon protein, putative, unclassified, expressed
LOC_Os01g09560	Chr1	4891516	4896876	+	mitochondrial-processing peptidase subunit alpha, mitochondrial precursor, putative, expressed
LOC_Os01g09570	Chr1	4905501	4909514	+	6-phosphofructokinase, putative, expressed
LOC_Os01g09580	Chr1	4909890	4913696	-	CAMK_CAMK_like_Aur_like.1 - CAMK includes calcium/calmodulin depedent protein kinases, expressed
LOC_Os01g09590	Chr1	4917884	4919224	-	myb-like DNA-binding domain containing protein, putative, expressed
LOC_Os01g09600	Chr1	4932498	4938594	+	retrotransposon protein, putative, Ty3-gypsy subclass, expressed
LOC_Os01g09670	Chr1	4982142	4985143	-	pollen-specific protein SF21, putative, expressed
LOC_Os01g09700	Chr1	5002118	5005727	-	aminotransferase, classes I and II, domain containing protein, expressed
LOC_Os01g09750	Chr1	5021088	5025720	-	RNA methyltransferase protein, putative, expressed
LOC_Os01g09860	Chr1	5109949	5117013	-	retrotransposon protein, putative, unclassified, expressed
LOC_Os01g09890	Chr1	5138463	5140925	-	translation initiation factor SUI1, putative, expressed
LOC_Os01g10020	Chr1	5218542	5220398	+	ectonucleotide pyrophosphatase/phosphodiesterase family member 1, putative, expressed
LOC_Os01g10040	Chr1	5236623	5244011	+	cytochrome P450, putative, expressed
LOC_Os01g10050	Chr1	5246503	5251192	-	DEAD-box ATP-dependent RNA helicase, putative, expressed
LOC_Os01g10090	Chr1	5261189	5262898	-	pentatricopeptide, putative, expressed
LOC_Os01g10110	Chr1	5270103	5275678	-	cytokinin dehydrogenase precursor, putative, expressed
LOC_Os01g10130	Chr1	5288135	5293325	-	RNA-dependent RNA polymerase, putative, expressed
LOC_Os01g10140	Chr1	5307412	5315398	-	RNA-dependent RNA polymerase, putative, expressed
LOC_Os01g10150	Chr1	5328818	5335518	-	CK1_CaseinKinase_1a.1 - CK1 includes the casein kinase 1 kinases, expressed
LOC_Os01g10250	Chr1	5389733	5394414	-	hydrolase, alpha/beta fold family domain containing protein, expressed
LOC_Os01g10280	Chr1	5406007	5412769	+	phosphoribosylaminoimidazole carboxylase, chloroplast precursor, putative, expressed
LOC_Os01g10290	Chr1	5413599	5416935	-	autophagy-related protein 3, putative, expressed
LOC_Os01g10430	Chr1	5493186	5499451	+	protein kinase family protein, putative, expressed
LOC_Os01g10440	Chr1	5507002	5509548	+	xylosyltransferase, putative, expressed
LOC_Os01g10450	Chr1	5510522	5514480	-	protein kinase domain containing protein, expressed
LOC_Os01g10504	Chr1	5559548	5568844	-	OsMADS3 - MADS-box family gene with MIKCc type-box, expressed
LOC_Os01g10600	Chr1	5663323	5668903	-	aquaporin protein, putative, expressed
LOC_Os01g10700	Chr1	5727326	5729756	+	D-mannose binding lectin family protein, expressed
LOC_Os01g10710	Chr1	5731783	5734320	+	receptor-like protein kinase, putative, expressed
LOC_Os01g10720	Chr1	5736299	5740751	-	retrotransposon protein, putative, unclassified, expressed
LOC_Os01g10790	Chr1	5760481	5764641	+	WD domain, G-beta repeat domain containing protein, expressed
LOC_Os01g10820	Chr1	5770150	5772034	+	ribosomal protein L5, putative, expressed
LOC_Os01g10830	Chr1	5773300	5774192	+	carnitine racemase like protein, putative, expressed
LOC_Os01g10840	Chr1	5774281	5778466	-	CGMC_GSK.2 - CGMC includes CDA, MAPK, GSK3, and CLKC kinases, expressed
LOC_Os01g10870	Chr1	5799607	5801142	+	CAMK_KIN1/SNF1/Nim1_like.7 - CAMK includes calcium/calmodulin depedent protein kinases, expressed
LOC_Os01g10890	Chr1	5809557	5811617	-	CAMK_KIN1/SNF1/Nim1_like.8 - CAMK includes calcium/calmodulin depedent protein kinases, expressed
LOC_Os01g10900	Chr1	5814778	5818810	-	MRH1, putative, expressed
LOC_Os01g10920	Chr1	5823869	5828251	-	peptide-N4-asparagine amidase A, putative, expressed
LOC_Os01g10930	Chr1	5828553	5830832	-	peptide-N4-asparagine amidase A, putative, expressed
LOC_Os01g10940	Chr1	5833613	5834107	-	S-adenosylmethionine synthetase 2, putative, expressed
LOC_Os01g10950	Chr1	5837475	5839898	-	peptide-N4-asparagine amidase A, putative, expressed
LOC_Os01g10960	Chr1	5841736	5843574	-	peptide-N4-asparagine amidase A, putative, expressed
LOC_Os01g11010	Chr1	5875786	5877849	-	peptide-N4-asparagine amidase A, putative, expressed
LOC_Os01g11054	Chr1	5899555	5909595	+	phosphoenolpyruvate carboxylase, putative, expressed
LOC_Os01g11070	Chr1	5911503	5916819	+	Alg9-like mannosyltransferase protein, putative, expressed
LOC_Os01g11110	Chr1	5921759	5934186	+	14-3-3 protein, putative, expressed
LOC_Os01g11120	Chr1	5934573	5939527	-	CID11, putative, expressed
LOC_Os01g11130	Chr1	5945633	5954387	-	RNA recognition motif containing protein, putative, expressed
LOC_Os01g11140	Chr1	5961694	5965740	+	retrotransposon protein, putative, unclassified, expressed
LOC_Os01g11150	Chr1	5968819	5972489	-	gibberellin 2-beta-dioxygenase, putative, expressed
LOC_Os01g11160	Chr1	5983581	5985875	-	amino acid permease family protein, putative, expressed
LOC_Os01g11200	Chr1	6000333	6002858	-	transforming protein myb, putative, expressed
LOC_Os01g11230	Chr1	6007818	6009027	-	SOUL heme-binding protein, putative, expressed
LOC_Os01g11260	Chr1	6025074	6029649	+	phospho-N-acetylmuramoyl-pentapeptide-transferase, putative, expressed
LOC_Os01g11270	Chr1	6031025	6032833	-	cytochrome P450, putative, expressed
LOC_Os01g11280	Chr1	6037423	6039070	-	cytochrome P450, putative, expressed
LOC_Os01g11300	Chr1	6057440	6059109	-	cytochrome P450, putative, expressed
LOC_Os01g11340	Chr1	6076688	6078711	-	cytochrome P450, putative, expressed
LOC_Os01g11370	Chr1	6112801	6125531	+	ATP-dependent RNA helicase, putative, expressed
LOC_Os01g11450	Chr1	6163187	6166385	-	retrotransposon protein, putative, Ty1-copia subclass, expressed
LOC_Os01g11460	Chr1	6171722	6173186	-	zinc finger, C3HC4 type domain containing protein, expressed
LOC_Os01g11480	Chr1	6183125	6183625	-	zinc finger, C3HC4 type domain containing protein, expressed
LOC_Os01g11490	Chr1	6185622	6186317	-	zinc finger, C3HC4 type domain containing protein, expressed
LOC_Os01g11500	Chr1	6188518	6189219	-	zinc finger, C3HC4 type domain containing protein, expressed
LOC_Os01g11510	Chr1	6191931	6193745	+	OsMADS91 - MADS-box family gene with M-beta type-box, expressed
LOC_Os01g11520	Chr1	6199158	6200399	-	RING-H2 finger protein, putative, expressed
LOC_Os01g11570	Chr1	6242495	6244969	-	GDSL-like lipase/acylhydrolase, putative, expressed
LOC_Os01g11580	Chr1	6247411	6253378	+	bromodomain containing protein, expressed
LOC_Os01g11590	Chr1	6253721	6257198	+	uncharacterized protein HI0077, putative, expressed
LOC_Os01g11620	Chr1	6267440	6270903	+	GDSL-like lipase/acylhydrolase, putative, expressed
LOC_Os01g11650	Chr1	6278493	6283652	+	GDSL-like lipase/acylhydrolase, putative, expressed
LOC_Os01g11660	Chr1	6288365	6292303	+	GDSL-like lipase/acylhydrolase, putative, expressed
LOC_Os01g11670	Chr1	6295991	6297676	+	OsSCP2 - Putative Serine Carboxypeptidase homologue, expressed
LOC_Os01g11710	Chr1	6319130	6322474	+	GDSL-like lipase/acylhydrolase, putative, expressed
LOC_Os01g11830	Chr1	6396150	6397294	-	oryzain alpha chain precursor, putative, expressed
LOC_Os01g11840	Chr1	6400890	6402066	+	xylem cysteine proteinase 2 precursor, putative, expressed
LOC_Os01g11860	Chr1	6412786	6419895	+	DJ-1 family protein, putative, expressed
LOC_Os01g11880	Chr1	6432336	6436086	+	DJ-1 family protein, putative, expressed
LOC_Os01g11900	Chr1	6444319	6456076	+	hhH-GPD superfamily base excision DNA repair protein, expressed
LOC_Os01g11920	Chr1	6471718	6485507	+	retrotransposon protein, putative, unclassified, expressed
LOC_Os01g11946	Chr1	6500706	6507149	-	ABC transporter, ATP-binding protein, putative, expressed
LOC_Os01g11952	Chr1	6507356	6514891	-	histone-lysine N-methyltransferase ATX5, putative, expressed
LOC_Os01g11980	Chr1	6525486	6528272	+	SFT2, putative, expressed
LOC_Os01g12030	Chr1	6541971	6544461	-	endoglucanase precursor, putative, expressed
LOC_Os01g12070	Chr1	6564673	6568151	-	endoglucanase precursor, putative, expressed
LOC_Os01g12160	Chr1	6624963	6630462	-	OsGH3.3 - Probable indole-3-acetic acid-amido synthetase, expressed
LOC_Os01g12200	Chr1	6653077	6655383	+	expressed protein
LOC_Os01g12220	Chr1	6663533	6665460	+	uncharacterized protein family UPF0016 domain containing protein, expressed
LOC_Os01g12260	Chr1	6699462	6703371	-	vacuolar ATP synthase subunit E, putative, expressed
LOC_Os01g12290	Chr1	6711815	6714142	+	S-locus lectin protein kinase family protein, putative, expressed
LOC_Os01g12310	Chr1	6722205	6722600	+	histone deacetylase 19, putative, expressed
LOC_Os01g12320	Chr1	6724939	6728626	-	GDSL-like lipase/acylhydrolase, putative, expressed
LOC_Os01g12340	Chr1	6735758	6746298	-	retrotransposon protein, putative, unclassified, expressed
LOC_Os01g12360	Chr1	6751357	6757512	-	retrotransposon protein, putative, unclassified, expressed
LOC_Os01g12390	Chr1	6766497	6770164	-	inactive receptor kinase At2g26730 precursor, putative, expressed
LOC_Os01g12400	Chr1	6774200	6777805	-	S-locus lectin protein kinase family protein, putative, expressed
LOC_Os01g12410	Chr1	6781919	6784207	-	receptor-like protein kinase, putative, expressed
LOC_Os01g12420	Chr1	6787075	6789731	+	receptor-like protein kinase, putative, expressed
LOC_Os01g12430	Chr1	6790657	6793346	-	receptor-like protein kinase, putative, expressed
LOC_Os01g12470	Chr1	6837120	6841269	+	mitochondrial carrier protein, putative, expressed
LOC_Os01g12490	Chr1	6857032	6860962	+	flavin monooxygenase, putative, expressed
LOC_Os01g12520	Chr1	6879905	6881968	-	mitochondrial carrier protein, putative, expressed
LOC_Os01g12530	Chr1	6889351	6896414	+	smr domain containing protein, expressed
LOC_Os01g12540	Chr1	6897557	6904259	+	GTPase of unknown function domain containing protein, putative, expressed
LOC_Os01g12560	Chr1	6909691	6912131	-	3-methyl-2-oxobutanoate hydroxymethyltransferase, putative, expressed
LOC_Os01g12570	Chr1	6912704	6915127	-	3-methyl-2-oxobutanoate hydroxymethyltransferase, putative, expressed
LOC_Os01g12590	Chr1	6928001	6934154	+	retrotransposon protein, putative, unclassified, expressed
LOC_Os01g12660	Chr1	6970861	6976710	-	AAA-type ATPase family protein, putative, expressed
LOC_Os01g12680	Chr1	6987901	6994006	+	C4-dicarboxylate transporter/malic acid transport protein, expressed
LOC_Os01g12710	Chr1	7024297	7030610	+	oxidoreductase, short chain dehydrogenase/reductase family domain containing protein, expressed
LOC_Os01g12720	Chr1	7038103	7042925	+	protein kinase domain containing protein, expressed
LOC_Os01g12730	Chr1	7043932	7047559	+	ras-related protein, putative, expressed
LOC_Os01g12740	Chr1	7048273	7050877	+	cytochrome P450, putative, expressed
LOC_Os01g12750	Chr1	7053100	7056375	+	cytochrome P450, putative, expressed
LOC_Os01g12760	Chr1	7061344	7065249	+	cytochrome P450, putative, expressed
LOC_Os01g12770	Chr1	7071481	7073789	+	cytochrome P450, putative, expressed
LOC_Os01g12790	Chr1	7079900	7085596	+	receptor protein kinase, putative, expressed
LOC_Os01g12800	Chr1	7085842	7089194	-	peroxisomal membrane protein, putative, expressed
LOC_Os01g12810	Chr1	7092032	7095355	+	retrotransposon protein, putative, unclassified, expressed
LOC_Os01g12830	Chr1	7100013	7103266	-	erythronate-4-phosphate dehydrogenase domain containing protein, expressed
LOC_Os01g12860	Chr1	7115771	7124102	+	MYB family transcription factor, putative, expressed
LOC_Os01g12880	Chr1	7129149	7137330	+	VHS and GAT domain containing protein, expressed
LOC_Os01g12900	Chr1	7164594	7167419	-	ras-related protein, putative, expressed
LOC_Os01g12930	Chr1	7177355	7183963	-	U-box domain containing protein, expressed
LOC_Os01g12940	Chr1	7185483	7188038	-	phosphorylase domain containing protein, putative, expressed
LOC_Os01g12950	Chr1	7197022	7205699	+	ubiquitin-conjugating enzyme, putative, expressed
LOC_Os01g13060	Chr1	7265228	7273237	+	CK1_CaseinKinase_1.1 - CK1 includes the casein kinase 1 kinases, expressed
LOC_Os01g13090	Chr1	7281734	7285992	+	nucleic acid binding protein, putative, expressed
LOC_Os01g13100	Chr1	7287907	7294236	+	KH domain containing protein, putative, expressed
LOC_Os01g13120	Chr1	7297672	7298971	+	aquaporin protein, putative, expressed
LOC_Os01g13130	Chr1	7302368	7303788	+	aquaporin protein, putative, expressed
LOC_Os01g13140	Chr1	7307881	7309906	-	WD domain, G-beta repeat domain containing protein, expressed
LOC_Os01g13150	Chr1	7325145	7332536	+	metallo-beta-lactamase family protein, putative, expressed
LOC_Os01g13170	Chr1	7340717	7345465	+	ubiquitin-conjugating enzyme E2, putative, expressed
LOC_Os01g13190	Chr1	7348563	7352146	+	histidinol dehydrogenase, chloroplast precursor, putative, expressed
LOC_Os01g13229	Chr1	7369672	7374369	-	cyclin-A1, putative, expressed
LOC_Os01g13250	Chr1	7385895	7388164	+	sarcoma antigen NY-SAR-91, putative, expressed
LOC_Os01g13260	Chr1	7389342	7393708	-	cyclin-A1, putative, expressed
LOC_Os01g13270	Chr1	7400509	7404312	+	AGC_PVPK_like_kin82y.4 - ACG kinases include homologs to PKA, PKG and PKC, expressed
LOC_Os01g13280	Chr1	7404888	7409640	-	ubiquitin conjugating enzyme protein, putative, expressed
LOC_Os01g13310	Chr1	7424284	7427642	-	DNA topoisomerase 2, putative, expressed
LOC_Os01g13320	Chr1	7429384	7431486	+	pectinesterase, putative, expressed
LOC_Os01g13350	Chr1	7437788	7443252	-	25.3 kDa vesicle transport protein, putative, expressed
LOC_Os01g13360	Chr1	7443685	7447196	-	phosphatidylinositol 3- and 4-kinase family protein, putative, expressed
LOC_Os01g13420	Chr1	7470710	7472743	+	SOUL heme-binding protein, putative, expressed
LOC_Os01g13430	Chr1	7477641	7482824	-	importin-alpha re-exporter, putative, expressed
LOC_Os01g13470	Chr1	7506213	7511768	+	KH domain containing protein, putative, expressed
LOC_Os01g13570	Chr1	7590399	7592760	-	phosphoglycerate mutase, putative, expressed
LOC_Os01g13600	Chr1	7605362	7606545	-	nmrA-like family domain containing protein, expressed
LOC_Os01g13610	Chr1	7619080	7624561	-	isoflavone reductase homolog IRL, putative, expressed
LOC_Os01g13620	Chr1	7635648	7640915	+	retrotransposon protein, putative, unclassified, expressed
LOC_Os01g13690	Chr1	7665101	7668163	+	ligA, putative, expressed
LOC_Os01g13700	Chr1	7670066	7672762	+	DNA-binding protein-related, putative, expressed
LOC_Os01g13710	Chr1	7672983	7676403	+	transposon protein, putative, unclassified, expressed
LOC_Os01g13730	Chr1	7679030	7685923	+	WD domain, G-beta repeat domain containing protein, expressed
LOC_Os01g13760	Chr1	7712339	7721253	+	dnaJ domain containing protein, expressed
LOC_Os01g13770	Chr1	7718189	7721596	-	DUF250 domain containing protein, putative, expressed
LOC_Os01g13800	Chr1	7739074	7742914	+	receptor-like protein kinase 5 precursor, putative, expressed
LOC_Os01g13820	Chr1	7749404	7754414	-	retrotransposon protein, putative, unclassified, expressed
LOC_Os01g13890	Chr1	7782803	7788695	+	retrotransposon protein, putative, unclassified, expressed
LOC_Os01g13970	Chr1	7828417	7832217	-	retrotransposon protein, putative, Ty3-gypsy subclass, expressed
LOC_Os01g14020	Chr1	7852645	7855833	+	expressed protein
LOC_Os01g14040	Chr1	7857826	7860061	-	D-tyrosyl-tRNA, putative, expressed
LOC_Os01g14050	Chr1	7862001	7867812	-	C2 domain containing protein, putative, expressed
LOC_Os01g14090	Chr1	7891541	7894725	+	kinesin motor domain containing protein, putative, expressed
LOC_Os01g14100	Chr1	7894959	7900874	-	BT1 family protein, putative, expressed
LOC_Os01g14200	Chr1	7953423	7964300	+	retrotransposon protein, putative, unclassified, expressed
LOC_Os01g14450	Chr1	8093599	8097261	-	retrotransposon protein, putative, Ty3-gypsy subclass, expressed
LOC_Os01g14510	Chr1	8125667	8128193	-	BRASSINOSTEROID INSENSITIVE 1 precursor, putative, expressed
LOC_Os01g14550	Chr1	8159849	8161554	+	pathogen-related protein, putative, expressed
LOC_Os01g14580	Chr1	8170309	8176392	+	dehydrogenase, putative, expressed
LOC_Os01g14590	Chr1	8175375	8177889	-	pathogen-related protein, putative, expressed
LOC_Os01g14610	Chr1	8178899	8183095	-	PSF2 - Putative GINS complex subunit, expressed
LOC_Os01g14630	Chr1	8191077	8192462	+	polyprenyl synthetase, putative, expressed
LOC_Os01g14670	Chr1	8203765	8206969	-	Cupin domain containing protein, expressed
LOC_Os01g14770	Chr1	8251639	8263539	-	retrotransposon protein, putative, unclassified, expressed
LOC_Os01g14830	Chr1	8291337	8296221	+	ribosomal protein L3, putative, expressed
LOC_Os01g14840	Chr1	8297586	8302407	+	ZOS1-06 - C2H2 zinc finger protein, expressed
LOC_Os01g14860	Chr1	8329704	8334052	+	CGMC_GSK.1 - CGMC includes CDA, MAPK, GSK3, and CLKC kinases, expressed
LOC_Os01g14926	Chr1	8364052	8365711	-	protein kinase domain containing protein, expressed
LOC_Os01g14932	Chr1	8367184	8375401	-	NAK-like ser/thr protein kinase, putative, expressed
LOC_Os01g14950	Chr1	8382094	8387260	+	importin subunit alpha, putative, expressed
LOC_Os01g15010	Chr1	8413832	8419026	-	miro, putative, expressed
LOC_Os01g15020	Chr1	8420923	8430280	-	lissencephaly type-1-like homology motif, putative, expressed
LOC_Os01g15039	Chr1	8447460	8451535	-	pectinesterase, putative, expressed
LOC_Os01g15110	Chr1	8475499	8479870	-	syntaxin, putative, expressed
LOC_Os01g15120	Chr1	8486472	8489700	+	hydrolase, alpha/beta fold family domain containing protein, expressed
LOC_Os01g15130	Chr1	8490582	8492348	+	hydrolase, alpha/beta fold family domain containing protein, expressed
LOC_Os01g15180	Chr1	8509378	8515138	+	retrotransposon protein, putative, Ty3-gypsy subclass, expressed
LOC_Os01g15260	Chr1	8540621	8544588	+	dynein light chain type 1 domain containing protein, expressed
LOC_Os01g15290	Chr1	8555286	8556951	-	ribosomal L18p/L5e family protein, putative, expressed
LOC_Os01g15300	Chr1	8560623	8569631	-	zinc finger helicase family protein, putative, expressed
LOC_Os01g15310	Chr1	8570841	8574555	-	LSM domain containing protein, expressed
LOC_Os01g15470	Chr1	8682929	8687571	+	protein kinase, putative, expressed
LOC_Os01g15480	Chr1	8691739	8699628	-	EMB3013, putative, expressed
LOC_Os01g15490	Chr1	8701159	8708630	-	phosphoadenosine phosphosulfate, putative, expressed
LOC_Os01g15540	Chr1	8735984	8740559	-	kinesin motor domain containing protein, putative, expressed
LOC_Os01g15580	Chr1	8751071	8755448	+	disease resistance protein RGA2, putative, expressed
LOC_Os01g15660	Chr1	8809361	8813097	+	NAD dependent epimerase/dehydratase family protein, putative, expressed
LOC_Os01g15690	Chr1	8822990	8828178	-	retrotransposon protein, putative, unclassified, expressed
LOC_Os01g15760	Chr1	8868190	8874344	-	retrotransposon protein, putative, unclassified, expressed
LOC_Os01g15780	Chr1	8885505	8892462	-	glycosyl transferase, group 1 domain containing protein, expressed
LOC_Os01g15840	Chr1	8921590	8925372	-	PPR repeat containing protein, expressed
LOC_Os01g15860	Chr1	8931593	8936683	+	pre-mRNA-processing factor 6, putative, expressed
LOC_Os01g15890	Chr1	8943896	8948425	-	retrotransposon protein, putative, unclassified, expressed
LOC_Os01g15910	Chr1	8958411	8967207	+	UTP--glucose-1-phosphate uridylyltransferase, putative, expressed
LOC_Os01g16000	Chr1	9004101	9008071	-	CRAL/TRIO domain containing protein, expressed
LOC_Os01g16020	Chr1	9018144	9019762	+	FAD binding domain containing protein, expressed
LOC_Os01g16030	Chr1	9019841	9023602	-	ADP-ribosylation factor, putative, expressed
LOC_Os01g16040	Chr1	9024897	9028876	-	mitochondrial carrier protein, putative, expressed
LOC_Os01g16090	Chr1	9063968	9066787	-	RNA binding protein, putative, expressed
LOC_Os01g16100	Chr1	9067360	9071396	-	translin, putative, expressed
LOC_Os01g16110	Chr1	9074613	9083795	+	la domain containing protein, putative, expressed
LOC_Os01g16120	Chr1	9088088	9089111	+	zinc finger, C3HC4 type domain containing protein, expressed
LOC_Os01g16130	Chr1	9100034	9102721	+	retrotransposon protein, putative, unclassified, expressed
LOC_Os01g16146	Chr1	9114577	9117425	-	phenazine biosynthesis protein, putative, expressed
LOC_Os01g16152	Chr1	9117901	9121417	-	peroxiredoxin, putative, expressed
LOC_Os01g16160	Chr1	9126484	9131832	-	retrotransposon protein, putative, unclassified, expressed
LOC_Os01g16170	Chr1	9133519	9140430	-	PQ loop repeat domain containing protein, expressed
LOC_Os01g16180	Chr1	9159606	9165693	+	MT-A70 domain containing protein, expressed
LOC_Os01g16190	Chr1	9166353	9169971	+	26S proteasome non-ATPase regulatory subunit 14, putative, expressed
LOC_Os01g16200	Chr1	9171628	9172899	+	serpin domain containing protein, putative, expressed
LOC_Os01g16230	Chr1	9192249	9193439	+	TKL_IRAK_CR4L.2 - The CR4L subfamily has homology with Crinkly4, expressed
LOC_Os01g16240	Chr1	9195527	9198962	-	OsCam1-3 - Calmodulin, expressed
LOC_Os01g16260	Chr1	9203963	9211788	-	major facilitator superfamily antiporter, putative, expressed
LOC_Os01g16270	Chr1	9215675	9219481	+	retrotransposon protein, putative, Ty1-copia subclass, expressed
LOC_Os01g16290	Chr1	9225213	9235012	+	DNA gyrase subunit B, chloroplast/mitochondrial precursor, putative, expressed
LOC_Os01g16310	Chr1	9245577	9253454	+	glycosyl hydrolase, family 31, putative, expressed
LOC_Os01g16330	Chr1	9259137	9264342	+	OsRhmbd2 - Putative Rhomboid homologue, expressed
LOC_Os01g16350	Chr1	9268652	9272919	-	hydroxymethylglutaryl-CoA lyase, putative, expressed
LOC_Os01g16354	Chr1	9273876	9279032	-	rab GDP dissociation inhibitor alpha, putative, expressed
LOC_Os01g16414	Chr1	9318848	9323339	-	actin, putative, expressed
LOC_Os01g16500	Chr1	9363746	9369033	-	retrotransposon protein, putative, unclassified, expressed
LOC_Os01g16520	Chr1	9373716	9378204	-	glutamyl-tRNA synthetase, cytoplasmic, putative, expressed
LOC_Os01g16530	Chr1	9378864	9383183	-	OsClp1 - Putative Clp protease homologue, expressed
LOC_Os01g16540	Chr1	9386194	9390635	+	NEDD8-activating enzyme E1 catalytic subunit, putative, expressed
LOC_Os01g16580	Chr1	9413395	9416003	+	retrotransposon protein, putative, unclassified
LOC_Os01g16650	Chr1	9445679	9446566	+	ubiquitin-conjugating enzyme, putative, expressed
LOC_Os01g16670	Chr1	9454976	9456923	+	BSD domain-containing protein, putative, expressed
LOC_Os01g16690	Chr1	9481206	9483344	-	retrotransposon protein, putative, unclassified, expressed
LOC_Os01g16714	Chr1	9488825	9493964	+	flavin monooxygenase, putative, expressed
LOC_Os01g16750	Chr1	9512985	9515102	+	flavin monooxygenase, putative, expressed
LOC_Os01g16790	Chr1	9537227	9543236	-	retrotransposon protein, putative, unclassified, expressed
LOC_Os01g16810	Chr1	9567526	9569263	-	MYB family transcription factor, putative, expressed
LOC_Os01g16820	Chr1	9574974	9578914	+	retrotransposon protein, putative, Ty1-copia subclass, expressed
LOC_Os01g16850	Chr1	9613654	9625257	-	retrotransposon protein, putative, unclassified, expressed
LOC_Os01g16870	Chr1	9631296	9638901	-	argonaute, putative, expressed
LOC_Os01g16890	Chr1	9657980	9661279	-	ribosomal protein L7Ae, putative, expressed
LOC_Os01g16900	Chr1	9665409	9670237	+	dehydrogenase, putative, expressed
LOC_Os01g16910	Chr1	9670773	9675747	-	outer mitochondrial membrane porin, putative, expressed
LOC_Os01g16940	Chr1	9684830	9689518	-	MazG nucleotide pyrophosphohydrolase domain containing protein, expressed
LOC_Os01g16950	Chr1	9690235	9692180	+	zinc finger, C3HC4 type domain containing protein, expressed
LOC_Os01g16960	Chr1	9694027	9699817	-	pyruvate kinase, putative, expressed
LOC_Os01g16970	Chr1	9702734	9709696	-	glucosidase II beta subunit-like domain containing protein, expressed
LOC_Os01g17010	Chr1	9738442	9744728	-	phospholipid-transporting ATPase, putative, expressed
LOC_Os01g17020	Chr1	9750080	9753770	+	glycosyl hydrolases family 17 protein, putative, expressed
LOC_Os01g17030	Chr1	9754542	9755797	+	heat shock protein DnaJ, putative, expressed
LOC_Os01g17040	Chr1	9764973	9766481	+	heat shock protein DnaJ, putative, expressed
LOC_Os01g17070	Chr1	9816783	9822736	+	OsDegp1 - Putative Deg protease homologue, expressed
LOC_Os01g17120	Chr1	9838747	9842845	-	retrotransposon protein, putative, Ty3-gypsy subclass, expressed
LOC_Os01g17130	Chr1	9845800	9848861	+	retrotransposon protein, putative, Ty3-gypsy subclass, expressed
LOC_Os01g17160	Chr1	9866424	9870864	+	OsSubt1 - Putative Subtilisin homologue, expressed
LOC_Os01g17170	Chr1	9874326	9876951	+	magnesium-protoporphyrin IX monomethyl ester cyclase,chloroplast precursor, putative, expressed
LOC_Os01g17180	Chr1	9878631	9885134	+	proteasome subunit, putative, expressed
LOC_Os01g17190	Chr1	9887626	9889328	+	OsCam3 - Calmodulin, expressed
LOC_Os01g17214	Chr1	9889548	9902738	-	major facilitator superfamily antiporter, putative, expressed
LOC_Os01g17240	Chr1	9913390	9917318	+	transporter, major facilitator family, putative, expressed
LOC_Os01g17250	Chr1	9917474	9921595	-	BRASSINOSTEROID INSENSITIVE 1-associated receptor kinase 1 precursor, putative, expressed
LOC_Os01g17279	Chr1	9936753	9947940	-	exonuclease, putative, expressed
LOC_Os01g17330	Chr1	9967185	9969073	-	eukaryotic translation initiation factor 6, putative, expressed
LOC_Os01g17360	Chr1	9990370	9996046	+	retrotransposon protein, putative, unclassified, expressed
LOC_Os01g17402	Chr1	10011875	10015464	-	cyclin, putative, expressed
LOC_Os01g17430	Chr1	10021428	10027122	-	coatomer subunit beta-1, putative, expressed
LOC_Os01g17460	Chr1	10035844	10041807	-	retrotransposon protein, putative, unclassified, expressed
LOC_Os01g18000	Chr1	10071411	10076360	-	retrotransposon protein, putative, Ty3-gypsy subclass, expressed
LOC_Os01g18040	Chr1	10090866	10097284	-	retrotransposon protein, putative, unclassified, expressed
LOC_Os01g18050	Chr1	10098282	10103021	-	tubulin/FtsZ domain containing protein, putative, expressed
LOC_Os01g18070	Chr1	10119211	10123815	+	bacterial transferase hexapeptide domain containing protein, expressed
LOC_Os01g18080	Chr1	10133857	10135806	+	retrotransposon protein, putative, unclassified, expressed
LOC_Os01g18110	Chr1	10144292	10146312	+	cinnamoyl CoA reductase, putative, expressed
LOC_Os01g18120	Chr1	10148777	10152520	+	cinnamoyl CoA reductase, putative, expressed
LOC_Os01g18150	Chr1	10164402	10165505	+	STE_MEK_ste7_MAP2K.1 - STE kinases include homologs to sterile 7, sterile 11 and sterile 20 from yeast, expressed
LOC_Os01g18170	Chr1	10167886	10169316	-	Cupin domain containing protein, expressed
LOC_Os01g18210	Chr1	10193643	10196775	+	peptidyl-prolyl cis-trans isomerase, putative, expressed
LOC_Os01g18240	Chr1	10217247	10219696	-	MYB family transcription factor, putative, expressed
LOC_Os01g18320	Chr1	10291889	10295536	+	protoporphyrinogen oxidase, chloroplast precursor, putative, expressed
LOC_Os01g18375	Chr1	10319458	10319886	+	hydrophobic protein, putative, expressed
LOC_Os01g18400	Chr1	10342025	10343570	-	CHIT10 - Chitinase family protein precursor, expressed
LOC_Os01g18440	Chr1	10366411	10367331	+	OsMADS89 - MADS-box family gene with M-gamma type-box, expressed
LOC_Os01g18520	Chr1	10415793	10419314	+	retrotransposon protein, putative, Ty3-gypsy subclass, expressed
LOC_Os01g18630	Chr1	10492039	10495723	-	aspartic proteinase oryzasin-1 precursor, putative, expressed
LOC_Os01g18640	Chr1	10496604	10500943	-	aminotransferase, putative, expressed
LOC_Os01g18660	Chr1	10509032	10513400	+	aminotransferase, putative, expressed
LOC_Os01g18670	Chr1	10515723	10521282	-	MDR-like ABC transporter, putative, expressed
LOC_Os01g18800	Chr1	10622795	10627548	+	CAMK_KIN1/SNF1/Nim1_like.9 - CAMK includes calcium/calmodulin depedent protein kinases, expressed
LOC_Os01g18860	Chr1	10657463	10659756	-	S-adenosylmethionine synthetase, putative, expressed
LOC_Os01g19000	Chr1	10734977	10739332	+	retrotransposon protein, putative, Ty3-gypsy subclass, expressed
LOC_Os01g19100	Chr1	10789109	10793521	+	retrotransposon protein, putative, Ty3-gypsy subclass, expressed
LOC_Os01g19130	Chr1	10805496	10808081	-	protein phosphatase 2C, putative, expressed
LOC_Os01g19140	Chr1	10813997	10818530	-	O-sialoglycoprotein endopeptidase, putative, expressed
LOC_Os01g19160	Chr1	10819351	10822413	-	protein kinase domain containing protein, expressed
LOC_Os01g19150	Chr1	10822583	10827157	+	CGMC_GSK.3 - CGMC includes CDA, MAPK, GSK3, and CLKC kinases, expressed
LOC_Os01g19170	Chr1	10830045	10831911	+	polygalacturonase, putative, expressed
LOC_Os01g19190	Chr1	10853801	10859425	+	retrotransposon protein, putative, unclassified, expressed
LOC_Os01g19220	Chr1	10871371	10874265	+	beta-D-xylosidase, putative, expressed
LOC_Os01g19260	Chr1	10891810	10893810	+	ATPase, putative, expressed
LOC_Os01g19330	Chr1	10934895	10935992	+	MYB family transcription factor, putative, expressed
LOC_Os01g19360	Chr1	10952470	10956289	+	retrotransposon protein, putative, Ty1-copia subclass, expressed
LOC_Os01g19440	Chr1	10997593	10999294	+	pectinesterase, putative, expressed
LOC_Os01g19450	Chr1	10999316	11006013	-	ATP-citrate synthase subunit 1, putative, expressed
LOC_Os01g19480	Chr1	11058878	11063978	+	kelch motif family protein, putative, expressed
LOC_Os01g19650	Chr1	11142122	11148181	+	retrotransposon protein, putative, Ty3-gypsy subclass, expressed
LOC_Os01g19680	Chr1	11160080	11163946	+	retrotransposon protein, putative, unclassified
LOC_Os01g19694	Chr1	11166948	11174452	+	Homeobox domain containing protein, expressed
LOC_Os01g19740	Chr1	11202595	11203335	-	calvin cycle protein CP12, putative, expressed
LOC_Os01g19750	Chr1	11208573	11209819	+	glycosyl hydrolase, putative, expressed
LOC_Os01g19800	Chr1	11231972	11234811	-	zinc finger, C3HC4 type, putative, expressed
LOC_Os01g19820	Chr1	11245197	11246756	+	universal stress protein domain containing protein, putative, expressed
LOC_Os01g19840	Chr1	11249654	11251232	-	60S ribosomal protein L29-2, putative, expressed
LOC_Os01g19850	Chr1	11254144	11261684	-	amino acid permease family protein, putative, expressed
LOC_Os01g19970	Chr1	11350507	11356863	+	MYB family transcription factor, putative, expressed
LOC_Os01g20160	Chr1	11458955	11463442	-	OsHKT1;5 - Na+ transporter, expressed
LOC_Os01g20206	Chr1	11505077	11506103	-	methyltransferase, putative, expressed
LOC_Os01g20720	Chr1	11526651	11529893	+	CC-NBS-LRR, putative, expressed
LOC_Os01g20740	Chr1	11549976	11552644	-	retrotransposon protein, putative, unclassified, expressed
LOC_Os01g20860	Chr1	11625658	11637076	-	phospholipase D. Active site motif family protein, expressed
LOC_Os01g20880	Chr1	11655138	11659895	+	OsWAK3 - OsWAK receptor-like cytoplasmic kinase OsWAK-RLCK, expressed
LOC_Os01g20900	Chr1	11677483	11681889	+	OsWAK4 - OsWAK receptor-like cytoplasmic kinase OsWAK-RLCK, expressed
LOC_Os01g20910	Chr1	11686442	11687386	+	zinc finger, C3HC4 type domain containing protein, expressed
LOC_Os01g20930	Chr1	11688901	11690975	+	RING-H2 finger protein, putative, expressed
LOC_Os01g20940	Chr1	11693809	11700025	+	PHS1, putative, expressed
LOC_Os01g20980	Chr1	11715165	11717784	-	pectinesterase, putative, expressed
LOC_Os01g20990	Chr1	11720388	11723733	+	retrotransposon protein, putative, unclassified, expressed
LOC_Os01g21034	Chr1	11741908	11750709	+	pectinesterase, putative, expressed
LOC_Os01g21070	Chr1	11756851	11759649	+	endoglucanase, putative, expressed
LOC_Os01g21160	Chr1	11804111	11808549	-	2-oxo acid dehydrogenases acyltransferase domain containing protein, expressed
LOC_Os01g21180	Chr1	11812178	11815789	-	translation machinery-associated protein 20, putative, expressed
LOC_Os01g21210	Chr1	11831607	11839055	+	retrotransposon protein, putative, unclassified, expressed
LOC_Os01g21300	Chr1	11897558	11902407	+	esterase/lipase/thioesterase family protein, putative, expressed
LOC_Os01g21310	Chr1	11905412	11906678	+	expressed protein
LOC_Os01g21320	Chr1	11906864	11910916	-	NAD dependent epimerase/dehydratase family domain containing protein, expressed
LOC_Os01g21360	Chr1	11934315	11937485	-	retrotransposon protein, putative, unclassified
LOC_Os01g21380	Chr1	11944393	11945637	-	FAD dependent oxidoreductase domain containing protein, expressed
LOC_Os01g21420	Chr1	11957243	11964812	+	pre-mRNA-splicing factor SF2, putative, expressed
LOC_Os01g21530	Chr1	12034969	12040208	+	retrotransposon protein, putative, unclassified, expressed
LOC_Os01g21536	Chr1	12043790	12049986	-	retrotransposon protein, putative, Ty3-gypsy subclass, expressed
LOC_Os01g21560	Chr1	12067684	12069113	+	esterase/lipase/thioesterase family protein, putative, expressed
LOC_Os01g21580	Chr1	12074499	12075208	+	esterase/lipase/thioesterase family protein, putative, expressed
LOC_Os01g21600	Chr1	12098991	12102228	+	retrotransposon protein, putative, unclassified, expressed
LOC_Os01g21610	Chr1	12108869	12110717	+	uncharacterized aarF domain-containing protein kinase 4, putative, expressed
LOC_Os01g21690	Chr1	12166733	12170415	+	retrotransposon, putative, centromere-specific, expressed
LOC_Os01g21820	Chr1	12235262	12248213	-	preprotein translocase subunit secA, chloroplast precursor, putative, expressed
LOC_Os01g21850	Chr1	12258138	12263046	-	protein transport protein-related, putative, expressed
LOC_Os01g21940	Chr1	12303170	12309435	-	WD domain, G-beta repeat domain containing protein, expressed
LOC_Os01g21960	Chr1	12326486	12331776	+	serine/threonine-protein kinase, putative, expressed
LOC_Os01g21970	Chr1	12332795	12337227	-	protein kinase, putative, expressed
LOC_Os01g22010	Chr1	12363709	12365742	-	S-adenosylmethionine synthetase, putative, expressed
LOC_Os01g22050	Chr1	12381728	12389166	-	retrotransposon protein, putative, unclassified, expressed
LOC_Os01g22110	Chr1	12411557	12414030	+	retrotransposon protein, putative, unclassified, expressed
LOC_Os01g22170	Chr1	12457027	12463693	+	retrotransposon protein, putative, Ty3-gypsy subclass, expressed
LOC_Os01g22180	Chr1	12465947	12470870	+	retrotransposon protein, putative, Ty3-gypsy subclass, expressed
LOC_Os01g22270	Chr1	12521032	12526795	+	retrotransposon protein, putative, unclassified, expressed
LOC_Os01g22390	Chr1	12584652	12594761	-	WD domain containing protein, putative, expressed
LOC_Os01g22420	Chr1	12603635	12609793	-	transposon protein, putative, unclassified, expressed
LOC_Os01g22490	Chr1	12645515	12646409	-	40S ribosomal protein S27a, putative, expressed
LOC_Os01g22510	Chr1	12650540	12654393	+	cyclase/dehydrase family protein, expressed
LOC_Os01g22520	Chr1	12654852	12658475	-	dihydrolipoyl dehydrogenase 1, mitochondrial precursor, putative, expressed
LOC_Os01g22590	Chr1	12701744	12704572	+	retrotransposon protein, putative, unclassified, expressed
LOC_Os01g22600	Chr1	12704700	12709808	-	mitochondrial carrier protein, putative, expressed
LOC_Os01g22630	Chr1	12725141	12731526	+	ECT protein, putative, expressed
LOC_Os01g22640	Chr1	12734098	12738112	+	GDSL-like lipase/acylhydrolase, putative, expressed
LOC_Os01g22660	Chr1	12742056	12746046	+	GDSL-like lipase/acylhydrolase, putative, expressed
LOC_Os01g22670	Chr1	12745130	12747081	-	fruit bromelain precursor, putative, expressed
LOC_Os01g22680	Chr1	12751899	12753162	+	fruit bromelain precursor, putative, expressed
LOC_Os01g22710	Chr1	12758518	12760143	+	organic cation transporter-related, putative, expressed
LOC_Os01g22750	Chr1	12785540	12791695	-	retrotransposon protein, putative, unclassified, expressed
LOC_Os01g22780	Chr1	12804579	12810224	+	GDSL-like lipase/acylhydrolase, putative, expressed
LOC_Os01g22840	Chr1	12832002	12835327	-	retrotransposon protein, putative, Ty3-gypsy subclass, expressed
LOC_Os01g22870	Chr1	12848912	12853410	+	expressed protein
LOC_Os01g22890	Chr1	12861729	12865951	+	retrotransposon protein, putative, Ty1-copia subclass, expressed
LOC_Os01g22900	Chr1	12870228	12874264	+	neutral/alkaline invertase, putative, expressed
LOC_Os01g22910	Chr1	12875498	12882540	-	retrotransposon protein, putative, unclassified, expressed
LOC_Os01g22954	Chr1	12896174	12915380	+	serine carboxypeptidase, putative, expressed
LOC_Os01g22980	Chr1	12914948	12919210	-	OsSCP3 - Putative Serine Carboxypeptidase homologue, expressed
LOC_Os01g23020	Chr1	12950370	12957099	+	retrotransposon protein, putative, Ty3-gypsy subclass, expressed
LOC_Os01g23040	Chr1	12962650	12968916	-	retrotransposon protein, putative, Ty3-gypsy subclass, expressed
LOC_Os01g23090	Chr1	12991467	12994789	+	retrotransposon protein, putative, Ty1-copia subclass, expressed
LOC_Os01g23120	Chr1	13000407	13003755	+	retrotransposon protein, putative, Ty3-gypsy subclass, expressed
LOC_Os01g23200	Chr1	13033723	13038060	+	retrotransposon protein, putative, Ty3-gypsy subclass, expressed
LOC_Os01g23270	Chr1	13076600	13079035	+	retrotransposon protein, putative, Ty3-gypsy subclass, expressed
LOC_Os01g23280	Chr1	13079882	13080901	+	retrotransposon protein, putative, unclassified
LOC_Os01g23330	Chr1	13102091	13108592	-	retrotransposon, putative, centromere-specific, expressed
LOC_Os01g23380	Chr1	13141932	13144941	-	stripe rust resistance protein Yr10, putative, expressed
LOC_Os01g23470	Chr1	13183066	13185507	+	retrotransposon protein, putative, Ty1-copia subclass, expressed
LOC_Os01g23550	Chr1	13224105	13226577	+	retrotransposon protein, putative, unclassified, expressed
LOC_Os01g23580	Chr1	13237248	13246183	+	inorganic H+ pyrophosphatase, putative, expressed
LOC_Os01g23590	Chr1	13246387	13262227	-	suppressor of Mek, putative, expressed
LOC_Os01g23610	Chr1	13272614	13282201	+	dihydrolipoyl dehydrogenase, putative, expressed
LOC_Os01g23620	Chr1	13286103	13288466	+	miro, putative, expressed
LOC_Os01g23630	Chr1	13291338	13294467	+	transcription initiation factor IID, 18kD subunit family protein, expressed
LOC_Os01g23640	Chr1	13296332	13305295	+	mov34/MPN/PAD-1 family protein, expressed
LOC_Os01g23680	Chr1	13319295	13322178	-	rossmann fold nucleotide-binding protein involved in DNA uptake, putative, expressed
LOC_Os01g23740	Chr1	13353629	13356837	+	OsPDIL2-2 protein disulfide isomerase PDIL2-2, expressed
LOC_Os01g23900	Chr1	13447908	13452476	-	retrotransposon protein, putative, unclassified, expressed
LOC_Os01g23970	Chr1	13487905	13490291	+	cysteine-rich receptor protein kinase, putative, expressed
LOC_Os01g23980	Chr1	13496278	13502236	+	retrotransposon protein, putative, Ty3-gypsy subclass, expressed
LOC_Os01g24010	Chr1	13517518	13528480	+	pleiotropic drug resistance protein, putative, expressed
LOC_Os01g24030	Chr1	13539762	13541933	+	AMP-binding enzyme, putative, expressed
LOC_Os01g24040	Chr1	13543439	13548779	+	retrotransposon protein, putative, Ty1-copia subclass, expressed
LOC_Os01g24060	Chr1	13560832	13566873	+	importin subunit alpha, putative, expressed
LOC_Os01g24070	Chr1	13570607	13573322	+	GATA zinc finger domain containing protein, expressed
LOC_Os01g24220	Chr1	13648116	13650479	+	retrotransposon protein, putative, Ty1-copia subclass
LOC_Os01g24380	Chr1	13742302	13743573	-	retrotransposon protein, putative, unclassified, expressed
LOC_Os01g24400	Chr1	13753503	13758477	-	retrotransposon protein, putative, unclassified, expressed
LOC_Os01g24460	Chr1	13788467	13789890	+	histone-like transcription factor and archaeal histone, putative, expressed
LOC_Os01g24470	Chr1	13794686	13799906	+	PHS1, putative, expressed
LOC_Os01g24550	Chr1	13837906	13839339	-	fruit bromelain precursor, putative, expressed
LOC_Os01g24560	Chr1	13842272	13843749	+	fruit bromelain precursor, putative, expressed
LOC_Os01g24570	Chr1	13847992	13849036	-	fruit bromelain precursor, putative, expressed
LOC_Os01g24600	Chr1	13859262	13860625	+	fruit bromelain precursor, putative, expressed
LOC_Os01g24630	Chr1	13868492	13874647	-	transposon protein, putative, unclassified, expressed
LOC_Os01g24680	Chr1	13887272	13893293	+	3-hydroxyacyl-CoA dehydrogenase, putative, expressed
LOC_Os01g24690	Chr1	13896291	13898264	+	60S ribosomal protein L23A, putative, expressed
LOC_Os01g24740	Chr1	13915867	13916187	+	peroxiredoxin-2E-1, chloroplast precursor, putative, expressed
LOC_Os01g24750	Chr1	13922344	13927455	-	Ser/Thr protein phosphatase family protein, putative, expressed
LOC_Os01g24780	Chr1	13941318	13944691	+	cytochrome P450, putative, expressed
LOC_Os01g24800	Chr1	13964669	13970130	+	retrotransposon protein, putative, unclassified, expressed
LOC_Os01g24810	Chr1	13977964	13979538	+	cytochrome P450, putative, expressed
LOC_Os01g24860	Chr1	13998831	14004121	+	retrotransposon protein, putative, unclassified, expressed
LOC_Os01g24950	Chr1	14059572	14064407	+	exocyst complex component 6, putative, expressed
LOC_Os01g24980	Chr1	14077629	14080716	+	naringenin,2-oxoglutarate 3-dioxygenase, putative, expressed
LOC_Os01g25010	Chr1	14101994	14108083	+	flavonol synthase/flavanone 3-hydroxylase, putative, expressed
LOC_Os01g25065	Chr1	14137598	14139142	-	ATP synthase subunit beta, putative, expressed
LOC_Os01g25100	Chr1	14167249	14168537	+	glutathione S-transferase, putative, expressed
LOC_Os01g25110	Chr1	14171243	14175815	+	clathrin adaptor complex small chain domain containing protein, expressed
LOC_Os01g25189	Chr1	14224896	14233656	-	delta14-sterol reductase, putative, expressed
LOC_Os01g25240	Chr1	14252929	14257384	+	expressed protein
LOC_Os01g25320	Chr1	14292067	14303222	-	auxilin, putative, expressed
LOC_Os01g25360	Chr1	14326186	14327047	+	esterase, putative, expressed
LOC_Os01g25370	Chr1	14328622	14333284	-	SUMO protease, putative, expressed
LOC_Os01g25386	Chr1	14340133	14357449	-	multidrug resistance-associated protein, putative, expressed
LOC_Os01g25440	Chr1	14391999	14398598	-	thiamin pyrophosphokinase 1, putative, expressed
LOC_Os01g25460	Chr1	14437845	14439688	-	uncharacterized protein At4g06744 precursor, putative, expressed
LOC_Os01g25470	Chr1	14442717	14444896	-	flavin monooxygenase, putative, expressed
LOC_Os01g25484	Chr1	14446910	14453474	+	ferredoxin--nitrite reductase, putative, expressed
LOC_Os01g25580	Chr1	14491333	14497302	+	retrotransposon protein, putative, unclassified, expressed
LOC_Os01g25610	Chr1	14513321	14515446	+	40S ribosomal protein S4, putative, expressed
LOC_Os01g25630	Chr1	14526602	14531604	-	NB-ARC domain containing protein, expressed
LOC_Os01g25650	Chr1	14535580	14542971	+	retrotransposon protein, putative, unclassified, expressed
LOC_Os01g25679	Chr1	14555698	14559975	-	retrotransposon protein, putative, Ty3-gypsy subclass, expressed
LOC_Os01g25710	Chr1	14571837	14581150	-	transposon protein, putative, CACTA, En/Spm sub-class, expressed
LOC_Os01g25720	Chr1	14576587	14581967	-	disease resistance protein RGA4, putative, expressed
LOC_Os01g25740	Chr1	14587007	14591754	-	powdery mildew resistance protein PM3F, putative, expressed
LOC_Os01g25810	Chr1	14612547	14617122	-	powdery mildew resistance protein PM3A, putative, expressed
LOC_Os01g25820	Chr1	14621295	14627937	-	respiratory burst oxidase, putative, expressed
LOC_Os01g25839	Chr1	14651928	14660021	-	retrotransposon protein, putative, Ty1-copia subclass
LOC_Os01g25860	Chr1	14663654	14670402	-	retrotransposon protein, putative, Ty3-gypsy subclass, expressed
LOC_Os01g25880	Chr1	14679306	14683435	-	dephospho-CoA kinase, putative, expressed
LOC_Os01g25970	Chr1	14725805	14726983	-	retrotransposon protein, putative, Ty1-copia subclass
LOC_Os01g25990	Chr1	14730142	14738424	-	expressed protein
LOC_Os01g26000	Chr1	14742684	14748152	-	expressed protein
LOC_Os01g26039	Chr1	14754773	14764507	-	expressed protein
LOC_Os01g26174	Chr1	14825144	14828267	+	OsWAK5 - OsWAK receptor-like protein kinase, expressed
LOC_Os01g26190	Chr1	14841155	14844266	-	retrotransposon protein, putative, Ty3-gypsy subclass, expressed
LOC_Os01g26210	Chr1	14856098	14858270	-	OsWAK6 - OsWAK receptor-like protein kinase, expressed
LOC_Os01g26240	Chr1	14871573	14878509	-	retrotransposon protein, putative, Ty1-copia subclass, expressed
LOC_Os01g26280	Chr1	14896685	14899178	+	OsWAK8 - OsWAK receptor-like protein kinase, expressed
LOC_Os01g26300	Chr1	14903885	14905421	-	OsWAK9 - OsWAK receptor-like cytoplasmic kinase OsWAK-RLCK, expressed
LOC_Os01g26390	Chr1	14964573	14968307	+	TKL_IRAK_DUF26-lh.1 - DUF26 kinases have homology to DUF26 containing loci, expressed
LOC_Os01g26920	Chr1	14993201	14998107	-	expressed protein
LOC_Os01g26940	Chr1	15007012	15013275	-	transposon protein, putative, CACTA, En/Spm sub-class, expressed
LOC_Os01g26970	Chr1	15019806	15023967	-	expressed protein
LOC_Os01g27000	Chr1	15042132	15047756	-	retrotransposon protein, putative, unclassified, expressed
LOC_Os01g27010	Chr1	15056289	15058752	-	retrotransposon protein, putative, Ty3-gypsy subclass, expressed
LOC_Os01g27020	Chr1	15059422	15067554	+	transposon protein, putative, unclassified, expressed
LOC_Os01g27040	Chr1	15075862	15083305	-	chromatin-remodeling complex ATPase chain, putative, expressed
LOC_Os01g27050	Chr1	15085557	15087045	+	flavin-containing monooxygenase family protein, putative, expressed
LOC_Os01g27140	Chr1	15124631	15125398	+	OsGrx_C7 - glutaredoxin subgroup III, expressed
LOC_Os01g27150	Chr1	15130857	15139604	-	cullin, putative, expressed
LOC_Os01g27160	Chr1	15146084	15152518	+	cullin, putative, expressed
LOC_Os01g27170	Chr1	15151960	15157245	-	potassium transporter, putative, expressed
LOC_Os01g27210	Chr1	15170345	15171860	-	glutathione S-transferase, putative, expressed
LOC_Os01g27230	Chr1	15185076	15188301	-	12-oxophytodienoate reductase, putative, expressed
LOC_Os01g27240	Chr1	15192860	15195698	-	12-oxophytodienoate reductase, putative, expressed
LOC_Os01g27260	Chr1	15216813	15217959	-	glutathione S-transferase, putative, expressed
LOC_Os01g27320	Chr1	15245454	15251887	-	retrotransposon protein, putative, Ty3-gypsy subclass, expressed
LOC_Os01g27340	Chr1	15258670	15260287	-	glutathione S-transferase, putative, expressed
LOC_Os01g27360	Chr1	15281130	15283073	-	glutathione S-transferase, putative, expressed
LOC_Os01g27380	Chr1	15289214	15291315	+	glutathione S-transferase, putative, expressed
LOC_Os01g27390	Chr1	15291669	15294415	+	glutathione S-transferase, putative, expressed
LOC_Os01g27420	Chr1	15302266	15308602	+	retrotransposon protein, putative, Ty1-copia subclass, expressed
LOC_Os01g27440	Chr1	15316895	15323198	-	retrotransposon protein, putative, unclassified, expressed
LOC_Os01g27480	Chr1	15344380	15345409	+	glutathione S-transferase, putative, expressed
LOC_Os01g27490	Chr1	15346349	15347941	-	leucoanthocyanidin dioxygenase, putative, expressed
LOC_Os01g27520	Chr1	15356779	15360684	-	tRNA synthetases class II domain containing protein, expressed
LOC_Os01g27550	Chr1	15371262	15376431	+	retrotransposon protein, putative, unclassified
LOC_Os01g27630	Chr1	15410777	15412081	+	glutathione S-transferase, putative, expressed
LOC_Os01g27700	Chr1	15445458	15447633	+	laccase precursor protein, putative, expressed
LOC_Os01g27730	Chr1	15462065	15466760	-	GTPase of unknown function domain containing protein, putative, expressed
LOC_Os01g27740	Chr1	15474284	15478322	-	dnaJ domain containing protein, expressed
LOC_Os01g27750	Chr1	15479968	15493549	+	bifunctional 3-dehydroquinate dehydratase/shikimate dehydrogenase,chloroplast precursor, putative, expressed
LOC_Os01g27790	Chr1	15515054	15523392	+	retrotransposon protein, putative, unclassified, expressed
LOC_Os01g27880	Chr1	15568776	15573377	-	sucrose-phosphatase, putative, expressed
LOC_Os01g27890	Chr1	15581786	15583686	-	cytochrome P450, putative, expressed
LOC_Os01g27940	Chr1	15618221	15622694	-	cyclin-L1-1, putative, expressed
LOC_Os01g27960	Chr1	15631610	15634699	+	retrotransposon protein, putative, Ty3-gypsy subclass, expressed
LOC_Os01g27990	Chr1	15644812	15647065	+	NPL4, putative, expressed
LOC_Os01g28000	Chr1	15650305	15661340	+	retrotransposon protein, putative, Ty3-gypsy subclass, expressed
LOC_Os01g28244	Chr1	15823709	15829849	-	retrotransposon protein, putative, unclassified, expressed
LOC_Os01g28330	Chr1	15866869	15872966	+	retrotransposon protein, putative, Ty3-gypsy subclass, expressed
LOC_Os01g28450	Chr1	15934491	15935319	+	SCP-like extracellular protein, expressed
LOC_Os01g28500	Chr1	15958735	15959500	-	SCP-like extracellular protein, expressed
LOC_Os01g28540	Chr1	15975324	15980624	+	stress regulated protein, putative, expressed
LOC_Os01g28550	Chr1	15983565	15986109	-	retrotransposon protein, putative, Ty1-copia subclass
LOC_Os01g28640	Chr1	16024967	16025539	-	retrotransposon protein, putative, Ty3-gypsy subclass
LOC_Os01g28680	Chr1	16046649	16056268	+	WD domain, G-beta repeat domain containing protein, expressed
LOC_Os01g28690	Chr1	16061947	16067662	+	nucleoporin autopeptidase domain containing protein, expressed
LOC_Os01g28730	Chr1	16086623	16088672	+	protein kinase domain containing protein, expressed
LOC_Os01g28760	Chr1	16108460	16111921	+	retrotransposon protein, putative, Ty1-copia subclass, expressed
LOC_Os01g28840	Chr1	16151540	16154058	-	C4-dicarboxylate transporter/malic acid transport protein, expressed
LOC_Os01g28870	Chr1	16164769	16170924	-	retrotransposon protein, putative, unclassified, expressed
LOC_Os01g28950	Chr1	16215010	16219575	-	retrotransposon protein, putative, Ty3-gypsy subclass, expressed
LOC_Os01g29000	Chr1	16235700	16241298	+	retrotransposon, putative, centromere-specific, expressed
LOC_Os01g29150	Chr1	16325487	16328374	-	cytochrome P450 72A1, putative, expressed
LOC_Os01g29160	Chr1	16339225	16340168	+	retrotransposon protein, putative, Ty1-copia subclass
LOC_Os01g29270	Chr1	16407770	16413368	-	retrotransposon protein, putative, unclassified, expressed
LOC_Os01g29320	Chr1	16425783	16430086	+	retrotransposon protein, putative, unclassified, expressed
LOC_Os01g29340	Chr1	16437495	16442130	+	retrotransposon protein, putative, unclassified, expressed
LOC_Os01g29380	Chr1	16464516	16466267	-	retrotransposon protein, putative, unclassified
LOC_Os01g29390	Chr1	16468658	16478543	-	expressed protein
LOC_Os01g29409	Chr1	16480363	16494335	+	tRNA methyltransferase, putative, expressed
LOC_Os01g29450	Chr1	16504528	16510943	+	retrotransposon protein, putative, unclassified, expressed
LOC_Os01g29469	Chr1	16511526	16518660	-	dual specificity protein phosphatase, putative, expressed
LOC_Os01g29530	Chr1	16551839	16557812	-	retrotransposon protein, putative, Ty3-gypsy subclass, expressed
LOC_Os01g29560	Chr1	16565533	16571420	-	retrotransposon protein, putative, unclassified, expressed
LOC_Os01g29590	Chr1	16579651	16584936	-	retrotransposon protein, putative, unclassified, expressed
LOC_Os01g29620	Chr1	16601918	16605826	-	retrotransposon protein, putative, Ty1-copia subclass
LOC_Os01g29650	Chr1	16616931	16619246	-	retrotransposon protein, putative, Ty1-copia subclass, expressed
LOC_Os01g29660	Chr1	16621400	16622629	-	retrotransposon protein, putative, Ty3-gypsy subclass
LOC_Os01g29670	Chr1	16622723	16625962	-	retrotransposon protein, putative, Ty3-gypsy subclass
LOC_Os01g29680	Chr1	16630029	16632800	-	retrotransposon protein, putative, Ty1-copia subclass, expressed
LOC_Os01g29760	Chr1	16673797	16678412	-	retrotransposon protein, putative, unclassified, expressed
LOC_Os01g29900	Chr1	16761905	16767414	+	retrotransposon protein, putative, unclassified
LOC_Os01g30936	Chr1	16871019	16875334	-	retrotransposon protein, putative, Ty3-gypsy subclass, expressed
LOC_Os01g30956	Chr1	16904805	16910193	+	retrotransposon protein, putative, unclassified, expressed
LOC_Os01g30980	Chr1	16931805	16937418	-	retrotransposon protein, putative, unclassified, expressed
LOC_Os01g31020	Chr1	16961290	16973754	+	retrotransposon protein, putative, unclassified, expressed
LOC_Os01g31070	Chr1	16987655	16988993	+	retrotransposon protein, putative, Ty3-gypsy subclass
LOC_Os01g31180	Chr1	17045526	17047345	-	retrotransposon protein, putative, unclassified
LOC_Os01g31190	Chr1	17054515	17058378	-	retrotransposon protein, putative, Ty3-gypsy subclass, expressed
LOC_Os01g31230	Chr1	17078006	17081619	-	retrotransposon, putative, centromere-specific, expressed
LOC_Os01g31250	Chr1	17091462	17092703	-	retrotransposon protein, putative, Ty3-gypsy subclass
LOC_Os01g31260	Chr1	17093499	17096901	-	retrotransposon protein, putative, Ty3-gypsy subclass, expressed
LOC_Os01g31390	Chr1	17167915	17168604	-	retrotransposon, putative, centromere-specific
LOC_Os01g31400	Chr1	17169283	17172078	-	retrotransposon, putative, centromere-specific
LOC_Os01g31420	Chr1	17181703	17185857	+	retrotransposon protein, putative, Ty3-gypsy subclass, expressed
LOC_Os01g31440	Chr1	17192958	17194180	+	retrotransposon protein, putative, unclassified, expressed
LOC_Os01g31470	Chr1	17210255	17218310	-	mov34/MPN/PAD-1 family protein, expressed
LOC_Os01g31540	Chr1	17252782	17253222	+	retrotransposon protein, putative, Ty1-copia subclass
LOC_Os01g31550	Chr1	17257110	17258455	+	retrotransposon protein, putative, Ty1-copia subclass
LOC_Os01g31610	Chr1	17301967	17303723	+	tyrosyl-tRNA synthetase, putative, expressed
LOC_Os01g31680	Chr1	17341202	17346405	-	uncharacterized protein sll0194, putative, expressed
LOC_Os01g31690	Chr1	17349311	17350816	+	oxygen-evolving enhancer protein 1, chloroplast precursor, putative, expressed
LOC_Os01g31730	Chr1	17363443	17369047	-	retrotransposon protein, putative, Ty3-gypsy subclass, expressed
LOC_Os01g31760	Chr1	17384240	17389590	+	acyl-ACP thioesterase, putative, expressed
LOC_Os01g31800	Chr1	17420432	17421291	+	Core histone H2A/H2B/H3/H4 domain containing protein, putative, expressed
LOC_Os01g31810	Chr1	17422800	17429393	-	RNA recognition motif containing protein, putative, expressed
LOC_Os01g31840	Chr1	17437482	17441704	-	retrotransposon protein, putative, Ty1-copia subclass, expressed
LOC_Os01g31870	Chr1	17457002	17465049	-	natural resistance-associated macrophage protein, putative, expressed
LOC_Os01g31980	Chr1	17504338	17512384	-	MATE efflux family protein, putative, expressed
LOC_Os01g32010	Chr1	17524063	17529935	-	retrotransposon protein, putative, unclassified, expressed
LOC_Os01g32020	Chr1	17531777	17534137	+	retrotransposon, putative, centromere-specific, expressed
LOC_Os01g32030	Chr1	17534896	17536918	+	retrotransposon, putative, centromere-specific
LOC_Os01g32070	Chr1	17551621	17553728	-	retrotransposon protein, putative, unclassified, expressed
LOC_Os01g32080	Chr1	17560756	17564948	+	thiamine pyrophosphate enzyme, C-terminal TPP binding domain containing protein, expressed
LOC_Os01g32120	Chr1	17581113	17582133	+	OsCML11 - Calmodulin-related calcium sensor protein, expressed
LOC_Os01g32184	Chr1	17612327	17626975	-	tetratricopeptide repeat protein 5, putative, expressed
LOC_Os01g32220	Chr1	17637859	17644223	-	retrotransposon protein, putative, Ty3-gypsy subclass
LOC_Os01g32230	Chr1	17646918	17655827	+	transposon protein, putative, CACTA, En/Spm sub-class, expressed
LOC_Os01g32250	Chr1	17667187	17672473	+	retrotransposon protein, putative, unclassified, expressed
LOC_Os01g32280	Chr1	17697080	17706376	+	transmembrane protein, putative, expressed
LOC_Os01g32320	Chr1	17731076	17734963	-	retrotransposon protein, putative, Ty1-copia subclass, expressed
LOC_Os01g32350	Chr1	17746363	17751130	+	OsClp2 - Putative Clp protease homologue, expressed
LOC_Os01g32364	Chr1	17756051	17765020	+	Os1bglu1 - beta-mannosidase/glucosidase homologue, expressed
LOC_Os01g32500	Chr1	17820210	17826419	+	retrotransposon protein, putative, unclassified, expressed
LOC_Os01g32630	Chr1	17887504	17892946	-	retrotransposon protein, putative, unclassified, expressed
LOC_Os01g32660	Chr1	17904775	17910174	+	STE_MEK_ste7_MAP2K.2 - STE kinases include homologs to sterile 7, sterile 11 and sterile 20 from yeast, expressed
LOC_Os01g32730	Chr1	17947747	17951664	-	tetratricopeptide repeat containing protein, putative, expressed
LOC_Os01g32750	Chr1	17960865	17968602	-	TATA binding protein-associated factor, putative, expressed
LOC_Os01g32780	Chr1	17990828	17993764	-	universal stress protein domain containing protein, putative, expressed
LOC_Os01g32800	Chr1	17999299	18002878	-	proteasome subunit, putative, expressed
LOC_Os01g32870	Chr1	18041759	18050240	+	heat shock protein DnaJ, putative, expressed
LOC_Os01g32880	Chr1	18051517	18054939	+	AP-3 complex subunit delta, putative, expressed
LOC_Os01g32930	Chr1	18077464	18078185	+	SGS domain containing protein, expressed
LOC_Os01g32964	Chr1	18087601	18095186	-	protein phosphotase protein, putative, expressed
LOC_Os01g32980	Chr1	18101551	18111348	-	mitochondrial carrier protein, putative, expressed
LOC_Os01g32990	Chr1	18116812	18121149	+	retrotransposon protein, putative, Ty1-copia subclass, expressed
LOC_Os01g33020	Chr1	18135288	18138335	-	trafficking protein particle complex subunit 1, putative, expressed
LOC_Os01g33030	Chr1	18140743	18142908	-	Brix domain containing protein, putative, expressed
LOC_Os01g33040	Chr1	18150894	18157844	+	kinesin motor domain containing protein, expressed
LOC_Os01g33050	Chr1	18158641	18163459	-	ribosomal protein L24, putative, expressed
LOC_Os01g33070	Chr1	18176535	18177876	+	pentatricopeptide repeat protein PPR868-14, putative, expressed
LOC_Os01g33080	Chr1	18186985	18193374	+	fimbrin-like protein 2, putative, expressed
LOC_Os01g33090	Chr1	18205177	18208221	+	expressed protein
LOC_Os01g33100	Chr1	18210861	18215083	-	retrotransposon protein, putative, Ty1-copia subclass, expressed
LOC_Os01g33110	Chr1	18229321	18233091	+	receptor-like protein kinase 5 precursor, putative, expressed
LOC_Os01g33136	Chr1	18240476	18245720	-	retrotransposon protein, putative, unclassified, expressed
LOC_Os01g33160	Chr1	18259565	18267198	+	stress responsive A/B Barrel domain containing protein, expressed
LOC_Os01g33220	Chr1	18290334	18295843	+	retrotransposon protein, putative, unclassified, expressed
LOC_Os01g33230	Chr1	18298135	18303981	-	UDP-N-acetylglucosamine--N-acetylmuramyl-pyrophosphor yl-undecaprenol N-acetylglucosamine transferase, putative, expressed
LOC_Os01g33250	Chr1	18311485	18316059	-	retrotransposon protein, putative, Ty3-gypsy subclass
LOC_Os01g33260	Chr1	18319956	18336890	-	retrotransposon protein, putative, unclassified, expressed
LOC_Os01g33300	Chr1	18352818	18354506	-	polygalacturonase, putative, expressed
LOC_Os01g33360	Chr1	18370010	18372056	+	DnaK family protein, putative, expressed
LOC_Os01g33420	Chr1	18394242	18401699	-	glycosyl hydrolase family protein 27, putative, expressed
LOC_Os01g33460	Chr1	18425445	18430767	+	retrotransposon protein, putative, unclassified, expressed
LOC_Os01g33500	Chr1	18441520	18441726	+	6-phosphogluconate dehydrogenase NAD-binding domain-containing protein, putative
LOC_Os01g33800	Chr1	18600976	18611575	+	heat shock protein DnaJ, putative, expressed
LOC_Os01g33810	Chr1	18613744	18616560	+	disease resistance protein RPM1, putative, expressed
LOC_Os01g33950	Chr1	18671229	18675674	+	expressed protein
LOC_Os01g33960	Chr1	18684016	18693589	-	transposon protein, putative, CACTA, En/Spm sub-class, expressed
LOC_Os01g34040	Chr1	18735691	18741725	-	retrotransposon protein, putative, unclassified, expressed
LOC_Os01g34140	Chr1	18805591	18813660	-	transposon protein, putative, CACTA, En/Spm sub-class, expressed
LOC_Os01g34190	Chr1	18847970	18851815	+	G-patch domain containing protein, expressed
LOC_Os01g34200	Chr1	18853567	18857379	+	AATF, putative, expressed
LOC_Os01g34250	Chr1	18879704	18884116	+	retrotransposon protein, putative, Ty3-gypsy subclass, expressed
LOC_Os01g34310	Chr1	18910565	18917980	+	retrotransposon protein, putative, unclassified, expressed
LOC_Os01g34350	Chr1	18940388	18945666	-	RNA-dependent RNA polymerase, putative, expressed
LOC_Os01g34390	Chr1	18961318	18969005	-	prenyltransferase, putative, expressed
LOC_Os01g34430	Chr1	18979441	18989543	+	expressed protein
LOC_Os01g34480	Chr1	19009708	19012975	+	NAD dependent epimerase/dehydratase family protein, putative, expressed
LOC_Os01g34490	Chr1	19016352	19020551	-	retrotransposon protein, putative, unclassified, expressed
LOC_Os01g34560	Chr1	19059233	19061180	+	3-ketoacyl-CoA synthase, putative, expressed
LOC_Os01g34570	Chr1	19062423	19063967	+	retrotransposon protein, putative, Ty1-copia subclass
LOC_Os01g34614	Chr1	19085832	19088290	+	DNA directed RNA polymerase, 7 kDa subunit domain containing protein, expressed
LOC_Os01g34620	Chr1	19089909	19094304	+	OsGrx_S15.1 - glutaredoxin subgroup II, expressed
LOC_Os01g34700	Chr1	19135802	19139895	+	dienelactone hydrolase family protein, expressed
LOC_Os01g34730	Chr1	19159321	19163479	+	retrotransposon protein, putative, Ty3-gypsy subclass, expressed
LOC_Os01g34750	Chr1	19165934	19167319	+	retrotransposon protein, putative, Ty3-gypsy subclass
LOC_Os01g34780	Chr1	19177736	19185746	-	protein binding protein, putative, expressed
LOC_Os01g34800	Chr1	19211541	19214894	+	retrotransposon protein, putative, unclassified, expressed
LOC_Os01g34810	Chr1	19217798	19220689	+	retrotransposon protein, putative, unclassified
LOC_Os01g34830	Chr1	19229487	19232920	-	expressed protein
LOC_Os01g34840	Chr1	19236369	19239988	-	retrotransposon protein, putative, Ty1-copia subclass, expressed
LOC_Os01g34850	Chr1	19242042	19243853	+	OsHKT2;3 - Na+ transporter, expressed
LOC_Os01g34870	Chr1	19252668	19257404	+	expressed protein
LOC_Os01g34880	Chr1	19258341	19260839	-	callose synthase, putative, expressed
LOC_Os01g34890	Chr1	19264464	19280458	-	GLUCAN SYNTHASE-LIKE protein, putative, expressed
LOC_Os01g34920	Chr1	19295569	19302138	-	beta-galactosidase precursor, putative, expressed
LOC_Os01g34930	Chr1	19303350	19306036	-	callose synthase, putative, expressed
LOC_Os01g34970	Chr1	19352055	19359549	+	MDR-like ABC transporter, putative, expressed
LOC_Os01g35030	Chr1	19378169	19387198	+	MDR-like ABC transporter, putative, expressed
LOC_Os01g35040	Chr1	19389831	19392858	+	ZOS1-09 - C2H2 zinc finger protein, expressed
LOC_Os01g35050	Chr1	19394462	19405480	-	early-responsive to dehydration protein-related, putative, expressed
LOC_Os01g35070	Chr1	19415879	19421330	-	retrotransposon protein, putative, Ty3-gypsy subclass, expressed
LOC_Os01g35090	Chr1	19427240	19432770	-	retrotransposon protein, putative, Ty3-gypsy subclass, expressed
LOC_Os01g35100	Chr1	19434294	19435079	-	zinc finger, C3HC4 type domain containing protein, expressed
LOC_Os01g35120	Chr1	19437901	19438692	-	zinc finger, C3HC4 type domain containing protein, expressed
LOC_Os01g35140	Chr1	19443279	19447829	-	retrotransposon protein, putative, Ty3-gypsy subclass, expressed
LOC_Os01g35170	Chr1	19466274	19469025	+	tRNA methyltransferase, putative, expressed
LOC_Os01g35184	Chr1	19469262	19477606	-	CAMK_KIN1/SNF1/Nim1_like.10 - CAMK includes calcium/calmodulin depedent protein kinases, expressed
LOC_Os01g35230	Chr1	19505311	19508412	-	1-aminocyclopropane-1-carboxylate oxidase homolog 1, putative, expressed
LOC_Os01g35254	Chr1	19516756	19522490	-	transposon protein, putative, CACTA, En/Spm sub-class, expressed
LOC_Os01g35290	Chr1	19535450	19539157	+	retrotransposon protein, putative, Ty1-copia subclass, expressed
LOC_Os01g35390	Chr1	19572988	19576720	-	retrotransposon protein, putative, Ty3-gypsy subclass, expressed
LOC_Os01g35450	Chr1	19616073	19620931	+	retrotransposon protein, putative, Ty3-gypsy subclass, expressed
LOC_Os01g35480	Chr1	19628444	19634539	-	retrotransposon protein, putative, Ty3-gypsy subclass, expressed
LOC_Os01g35504	Chr1	19645199	19650964	-	retrotransposon protein, putative, unclassified, expressed
LOC_Os01g35640	Chr1	19740199	19743967	+	retrotransposon protein, putative, Ty3-gypsy subclass, expressed
LOC_Os01g35660	Chr1	19750212	19754263	+	retrotransposon protein, putative, Ty3-gypsy subclass, expressed
LOC_Os01g35690	Chr1	19763881	19766749	+	retrotransposon protein, putative, Ty3-gypsy subclass, expressed
LOC_Os01g35710	Chr1	19769089	19774291	-	retrotransposon protein, putative, Ty3-gypsy subclass
LOC_Os01g35720	Chr1	19777845	19786088	-	retrotransposon protein, putative, Ty3-gypsy subclass, expressed
LOC_Os01g35740	Chr1	19795131	19801226	-	retrotransposon protein, putative, Ty3-gypsy subclass, expressed
LOC_Os01g35770	Chr1	19812365	19818881	+	retrotransposon protein, putative, Ty3-gypsy subclass, expressed
LOC_Os01g35800	Chr1	19827391	19830009	+	retrotransposon protein, putative, unclassified, expressed
LOC_Os01g35820	Chr1	19835446	19843281	-	retrotransposon protein, putative, unclassified, expressed
LOC_Os01g35850	Chr1	19851671	19854265	-	Ras family domain containing protein, expressed
LOC_Os01g36010	Chr1	19925615	19928098	+	retrotransposon protein, putative, Ty3-gypsy subclass, expressed
LOC_Os01g36040	Chr1	19939234	19945976	-	retrotransposon protein, putative, Ty3-gypsy subclass, expressed
LOC_Os01g36050	Chr1	19950271	19951166	+	retrotransposon protein, putative, Ty3-gypsy subclass, expressed
LOC_Os01g36080	Chr1	19962457	19970080	-	protein phosphatase 2C containing protein, expressed
LOC_Os01g36090	Chr1	19972083	19973030	+	DNA-damage-repair/toleration protein DRT102, putative, expressed
LOC_Os01g36170	Chr1	20001505	20008180	+	retrotransposon protein, putative, Ty3-gypsy subclass, expressed
LOC_Os01g36294	Chr1	20124194	20126856	+	cytochrome P450, putative, expressed
LOC_Os01g36360	Chr1	20160927	20167304	+	retrotransposon protein, putative, Ty3-gypsy subclass, expressed
LOC_Os01g36390	Chr1	20192025	20197004	+	MCM4 - Putative minichromosome maintenance MCM complex subunit 4, expressed
LOC_Os01g36430	Chr1	20220467	20226840	+	retrotransposon protein, putative, unclassified, expressed
LOC_Os01g36460	Chr1	20240497	20242740	-	MYB family transcription factor, putative, expressed
LOC_Os01g36500	Chr1	20256262	20260718	-	TKL_IRAK_DUF26-lh.5 - DUF26 kinases have homology to DUF26 containing loci, expressed
LOC_Os01g36550	Chr1	20284447	20287465	+	protein kinase family protein, putative, expressed
LOC_Os01g36570	Chr1	20292590	20292886	+	glycine-rich protein 2, putative
LOC_Os01g36600	Chr1	20312945	20314180	-	PPR repeat domain containing protein, putative, expressed
LOC_Os01g36620	Chr1	20317862	20319378	-	pectate lyase family protein, expressed
LOC_Os01g36630	Chr1	20322698	20326376	+	jmjC domain-containing protein 4, putative, expressed
LOC_Os01g36640	Chr1	20327990	20334833	+	disease resistance protein RPM1, putative, expressed
LOC_Os01g36680	Chr1	20366152	20370374	+	retrotransposon protein, putative, Ty1-copia subclass, expressed
LOC_Os01g36720	Chr1	20386195	20388517	-	transporter, major facilitator family, putative, expressed
LOC_Os01g36790	Chr1	20464606	20469249	-	TKL_IRAK_DUF26-lf.2 - DUF26 kinases have homology to DUF26 containing loci, expressed
LOC_Os01g36830	Chr1	20486362	20488635	+	polygalacturonase, putative, expressed
LOC_Os01g36860	Chr1	20522447	20528243	+	DEAD-box ATP-dependent RNA helicase 40, putative, expressed
LOC_Os01g36890	Chr1	20540829	20547112	+	DEAD-box ATP-dependent RNA helicase, putative, expressed
LOC_Os01g36920	Chr1	20570953	20576221	+	DEAD-box ATP-dependent RNA helicase, putative, expressed
LOC_Os01g36930	Chr1	20581615	20589583	-	ubiquitin carboxyl-terminal hydrolase 6, putative, expressed
LOC_Os01g36960	Chr1	20612485	20616707	-	retrotransposon protein, putative, Ty1-copia subclass, expressed
LOC_Os01g37030	Chr1	20656425	20656890	-	conserved hypothetical protein
LOC_Os01g37050	Chr1	20665462	20671097	-	ribonuclease III domain protein, putative, expressed
LOC_Os01g37060	Chr1	20676064	20682813	-	retrotransposon protein, putative, Ty3-gypsy subclass, expressed
LOC_Os01g37070	Chr1	20685315	20691662	+	retrotransposon protein, putative, unclassified, expressed
LOC_Os01g37130	Chr1	20738583	20742431	+	protein phosphatase 2C, putative, expressed
LOC_Os01g37170	Chr1	20760575	20761607	+	retrotransposon protein, putative, unclassified, expressed
LOC_Os01g37240	Chr1	20797537	20800635	-	retrotransposon protein, putative, Ty3-gypsy subclass, expressed
LOC_Os01g37350	Chr1	20849734	20857251	+	retrotransposon protein, putative, Ty3-gypsy subclass, expressed
LOC_Os01g37400	Chr1	20878581	20880562	-	retrotransposon protein, putative, Ty1-copia subclass
LOC_Os01g37410	Chr1	20883137	20886811	-	retrotransposon protein, putative, Ty1-copia subclass, expressed
LOC_Os01g37470	Chr1	20938332	20941357	-	asp/Glu racemase, putative, expressed
LOC_Os01g37490	Chr1	20950401	20951941	-	dynein light chain type 1 domain containing protein, expressed
LOC_Os01g37510	Chr1	20953958	20955515	-	peptide deformylase, putative, expressed
LOC_Os01g37540	Chr1	20964600	20970755	+	transposon protein, putative, unclassified, expressed
LOC_Os01g37560	Chr1	20987760	20992534	+	chaperone protein dnaJ 49, putative, expressed
LOC_Os01g37580	Chr1	21010563	21022694	+	retrotransposon protein, putative, unclassified, expressed
LOC_Os01g37590	Chr1	21038806	21041083	+	peptide transporter PTR2, putative, expressed
LOC_Os01g37610	Chr1	21048778	21053710	-	retrotransposon protein, putative, unclassified, expressed
LOC_Os01g37630	Chr1	21056631	21058040	-	esterase, putative, expressed
LOC_Os01g37650	Chr1	21062329	21063718	-	esterase, putative, expressed
LOC_Os01g37690	Chr1	21071370	21076730	-	sodium/calcium exchanger protein, putative, expressed
LOC_Os01g37750	Chr1	21114737	21115791	-	glutathione S-transferase, putative, expressed
LOC_Os01g37760	Chr1	21118894	21124772	+	glutamate dehydrogenase protein, putative, expressed
LOC_Os01g37770	Chr1	21124856	21128357	-	RWD domain containing protein, expressed
LOC_Os01g37800	Chr1	21143775	21146236	-	ras-related protein, putative, expressed
LOC_Os01g37820	Chr1	21151490	21155639	-	oxidoreductase/ transition metal ion binding protein, putative, expressed
LOC_Os01g37825	Chr1	21159072	21167577	+	M16 domain containing zinc peptidase, putative, expressed
LOC_Os01g37832	Chr1	21167873	21172661	+	thioredoxin, putative, expressed
LOC_Os01g37837	Chr1	21175744	21178471	+	seryl-tRNA synthetase, putative, expressed
LOC_Os01g37890	Chr1	21211466	21217621	-	transposon protein, putative, unclassified, expressed
LOC_Os01g37910	Chr1	21230393	21234929	+	vacuolar-processing enzyme precursor, putative, expressed
LOC_Os01g37940	Chr1	21250817	21256972	-	retrotransposon protein, putative, unclassified, expressed
LOC_Os01g37960	Chr1	21265644	21270839	-	hydrolase, putative, expressed
LOC_Os01g37980	Chr1	21275618	21278815	+	vesicle transport v-SNARE protein, putative, expressed
LOC_Os01g38110	Chr1	21342129	21344066	-	cytochrome P450, putative, expressed
LOC_Os01g38150	Chr1	21365974	21369381	-	retrotransposon protein, putative, unclassified, expressed
LOC_Os01g38170	Chr1	21376524	21380013	+	retrotransposon protein, putative, unclassified, expressed
LOC_Os01g38180	Chr1	21381884	21389644	+	peptidyl-prolyl isomerase, putative, expressed
LOC_Os01g38229	Chr1	21414995	21441446	+	peptidyl-prolyl isomerase, putative, expressed
LOC_Os01g38270	Chr1	21467915	21469537	+	retrotransposon protein, putative, Ty3-gypsy subclass
LOC_Os01g38320	Chr1	21494261	21495408	+	retrotransposon protein, putative, unclassified, expressed
LOC_Os01g38359	Chr1	21525440	21549830	+	peptidyl-prolyl cis-trans isomerase, FKBP-type, putative, expressed
LOC_Os01g38420	Chr1	21587288	21590969	+	retrotransposon protein, putative, Ty3-gypsy subclass, expressed
LOC_Os01g38510	Chr1	21632407	21632649	+	protein transport protein Sec61 subunit beta, putative, expressed
LOC_Os01g38540	Chr1	21645147	21651299	+	transposon protein, putative, unclassified, expressed
LOC_Os01g38580	Chr1	21665618	21669309	-	beta,beta-carotene 9,10-dioxygenase, putative, expressed
LOC_Os01g38620	Chr1	21698949	21704210	-	3-5 exonuclease/ nucleic acid binding protein, putative, expressed
LOC_Os01g38670	Chr1	21719861	21722141	+	transporter family protein, putative, expressed
LOC_Os01g38680	Chr1	21724008	21725863	-	transporter family protein, putative, expressed
LOC_Os01g38840	Chr1	21788887	21790926	-	TKL_IRAK_DUF26-le.1 - DUF26 kinases have homology to DUF26 containing loci, expressed
LOC_Os01g38900	Chr1	21837626	21846100	-	TKL_IRAK_DUF26-le.2 - DUF26 kinases have homology to DUF26 containing loci, expressed
LOC_Os01g38950	Chr1	21878988	21884037	+	CK1_CaseinKinase_1.2 - CK1 includes the casein kinase 1 kinases, expressed
LOC_Os01g38970	Chr1	21892788	21897947	+	carbamoyl-phosphate synthase large chain, putative, expressed
LOC_Os01g38990	Chr1	21917966	21921710	+	mitochondrial carrier protein, putative, expressed
LOC_Os01g39010	Chr1	21933264	21936072	+	50S ribosomal protein, putative, expressed
LOC_Os01g39020	Chr1	21938865	21941839	+	HSF-type DNA-binding domain containing protein, expressed
LOC_Os01g39050	Chr1	21949940	21956491	-	retrotransposon protein, putative, unclassified, expressed
LOC_Os01g39100	Chr1	21973687	21980482	+	zinc finger C-x8-C-x5-C-x3-H type family protein, expressed
LOC_Os01g39200	Chr1	22053629	22058501	+	retrotransposon protein, putative, Ty3-gypsy subclass, expressed
LOC_Os01g39250	Chr1	22074383	22079861	+	OsFtsH4 FtsH protease, homologue of AtFtsH4, expressed
LOC_Os01g39260	Chr1	22082256	22088383	+	OsFtsH5 FtsH protease, homologue of AtFtsH4, expressed
LOC_Os01g39270	Chr1	22088204	22091020	-	NAD binding domain of 6-phosphogluconate dehydrogenase containing protein, expressed
LOC_Os01g39280	Chr1	22091548	22091889	-	expressed protein
LOC_Os01g39310	Chr1	22120317	22128727	+	SEY1, putative, expressed
LOC_Os01g39350	Chr1	22146536	22148748	+	protein kinase domain containing protein, expressed
LOC_Os01g39370	Chr1	22154794	22160793	-	retrotransposon protein, putative, Ty3-gypsy subclass, expressed
LOC_Os01g39380	Chr1	22163096	22180238	-	SCD1, putative, expressed
LOC_Os01g39530	Chr1	22273628	22275696	+	retrotransposon, putative, centromere-specific
LOC_Os01g39550	Chr1	22295733	22299955	+	retrotransposon protein, putative, Ty1-copia subclass, expressed
LOC_Os01g39570	Chr1	22316257	22321711	-	retrotransposon protein, putative, Ty3-gypsy subclass, expressed
LOC_Os01g39600	Chr1	22337346	22341478	-	expressed protein
LOC_Os01g39630	Chr1	22353190	22358405	-	DNA repair protein Rad51, putative, expressed
LOC_Os01g39650	Chr1	22365507	22369394	-	programmed cell death protein 2, putative, expressed
LOC_Os01g39730	Chr1	22404937	22407221	+	retrotransposon protein, putative, unclassified, expressed
LOC_Os01g39770	Chr1	22427831	22430870	+	calcineurin B, putative, expressed
LOC_Os01g39790	Chr1	22439033	22441966	-	esterase/lipase/thioesterase, putative, expressed
LOC_Os01g39800	Chr1	22446271	22449819	-	esterase, putative, expressed
LOC_Os01g39810	Chr1	22450498	22456233	+	Alg9-like mannosyltransferase protein, putative, expressed
LOC_Os01g39830	Chr1	22466546	22472589	+	beta-galactosidase, putative, expressed
LOC_Os01g39850	Chr1	22474568	22476504	-	histone-like transcription factor and archaeal histone, putative, expressed
LOC_Os01g39860	Chr1	22489496	22491483	+	1-aminocyclopropane-1-carboxylate oxidase protein, putative, expressed
LOC_Os01g39930	Chr1	22513286	22517653	+	retrotransposon protein, putative, Ty3-gypsy subclass, expressed
LOC_Os01g39960	Chr1	22534999	22538743	+	lycopene epsilon cyclase, chloroplast precursor, putative, expressed
LOC_Os01g39970	Chr1	22538988	22542228	+	protein kinase domain containing protein, putative, expressed
LOC_Os01g40010	Chr1	22566747	22574056	-	retrotransposon protein, putative, unclassified, expressed
LOC_Os01g40050	Chr1	22591350	22596165	-	peptidyl-prolyl cis-trans isomerase, putative, expressed
LOC_Os01g40094	Chr1	22617780	22624147	+	protein phosphatase 2C, putative, expressed
LOC_Os01g40110	Chr1	22625206	22628058	-	ZOS1-11 - C2H2 zinc finger protein, expressed
LOC_Os01g40150	Chr1	22645023	22650145	+	eukaryotic translation initiation factor 5B, putative, expressed
LOC_Os01g40170	Chr1	22656369	22664571	+	translation initiation factor, putative, expressed
LOC_Os01g40250	Chr1	22709587	22728525	+	down-regulated in metastasis family protein, expressed
LOC_Os01g40280	Chr1	22742519	22747183	+	integral membrane protein, putative, expressed
LOC_Os01g40360	Chr1	22785626	22787966	+	amino acid transporter family protein, putative, expressed
LOC_Os01g40400	Chr1	22808698	22810686	-	histone deacetylase 19, putative, expressed
LOC_Os01g40410	Chr1	22815073	22817909	+	transmembrane amino acid transporter protein, putative, expressed
LOC_Os01g40420	Chr1	22820220	22823182	-	CBS domain containing membrane protein, putative, expressed
LOC_Os01g40470	Chr1	22855458	22859753	-	vacuolar ATP synthase subunit d, putative, expressed
LOC_Os01g40499	Chr1	22879904	22886887	-	S-locus lectin protein kinase family protein, putative, expressed
LOC_Os01g40560	Chr1	22906443	22907811	+	hypersensitive-induced response protein, putative, expressed
LOC_Os01g40570	Chr1	22908180	22910687	-	outer mitochondrial membrane porin, putative, expressed
LOC_Os01g40580	Chr1	22914582	22916173	-	hypersensitive-induced response protein, putative, expressed
LOC_Os01g40590	Chr1	22918453	22923870	-	tyrosine protein kinase domain containing protein, putative, expressed
LOC_Os01g40600	Chr1	22929243	22930118	+	coiled-coil domain-containing protein, putative, expressed
LOC_Os01g40610	Chr1	22931927	22937272	+	coiled-coil domain-containing protein, putative, expressed
LOC_Os01g40620	Chr1	22948164	22952187	+	Uncharacterized ACR, COG1565 containing protein, putative, expressed
LOC_Os01g40630	Chr1	22954908	22957270	-	uncharacterized protein PA4923, putative, expressed
LOC_Os01g40640	Chr1	22979942	22982445	-	S1 RNA binding domain containing protein, expressed
LOC_Os01g40660	Chr1	22986748	22987781	+	methyltransferase, putative, expressed
LOC_Os01g40810	Chr1	23056187	23062338	-	retrotransposon protein, putative, unclassified, expressed
LOC_Os01g40820	Chr1	23073579	23079781	+	peptidase family M41 containing protein, expressed
LOC_Os01g40840	Chr1	23090754	23095249	+	serine/threonine-protein kinase AFC3, putative, expressed
LOC_Os01g40860	Chr1	23097256	23106303	+	aldehyde dehydrogenase, putative, expressed
LOC_Os01g40870	Chr1	23113645	23119715	+	aldehyde dehydrogenase, putative, expressed
LOC_Os01g40980	Chr1	23174817	23186976	-	helicase, putative, expressed
LOC_Os01g41030	Chr1	23234635	23237672	-	ribosomal protein L25, putative, expressed
LOC_Os01g41050	Chr1	23247278	23250623	+	sulfate transporter, putative, expressed
LOC_Os01g41070	Chr1	23257782	23263959	-	retrotransposon protein, putative, unclassified, expressed
LOC_Os01g41090	Chr1	23268296	23273414	-	retrotransposon protein, putative, unclassified, expressed
LOC_Os01g41120	Chr1	23285238	23287337	+	retrotransposon protein, putative, Ty3-gypsy subclass, expressed
LOC_Os01g41160	Chr1	23300866	23302958	-	FAD dependent oxidoreductase domain containing protein, expressed
LOC_Os01g41210	Chr1	23328798	23331792	+	transposon protein, putative, unclassified, expressed
LOC_Os01g41240	Chr1	23343306	23345461	+	hydrolase, alpha/beta fold family domain containing protein, expressed
LOC_Os01g41400	Chr1	23439509	23441397	+	transmembrane amino acid transporter protein, putative, expressed
LOC_Os01g41420	Chr1	23447260	23450935	+	transmembrane amino acid transporter protein, putative, expressed
LOC_Os01g41450	Chr1	23463736	23465185	+	UDP-glucoronosyl and UDP-glucosyl transferase domain containing protein, expressed
LOC_Os01g41480	Chr1	23482415	23485058	+	retrotransposon protein, putative, Ty3-gypsy subclass, expressed
LOC_Os01g41490	Chr1	23485289	23486885	+	retrotransposon protein, putative, Ty3-gypsy subclass
LOC_Os01g41510	Chr1	23498443	23502377	+	calcineurin B, putative, expressed
LOC_Os01g41516	Chr1	23503852	23505645	-	retrotransposon protein, putative, Ty1-copia subclass, expressed
LOC_Os01g41565	Chr1	23530089	23532731	-	ATP-binding domain-containing protein, putative, expressed
LOC_Os01g41600	Chr1	23551970	23554252	+	Sad1 / UNC-like C-terminal domain containing protein, putative, expressed
LOC_Os01g41630	Chr1	23569779	23576544	+	serine/threonine protein phosphatase 2A 55 kDa regulatory subunit B, putative, expressed
LOC_Os01g41670	Chr1	23587133	23588878	-	G-patch domain containing protein, putative, expressed
LOC_Os01g41690	Chr1	23595050	23601218	+	transposon protein, putative, unclassified, expressed
LOC_Os01g41730	Chr1	23624289	23627032	+	serine/threonine-protein kinase, putative, expressed
LOC_Os01g41750	Chr1	23631765	23635375	-	expressed protein
LOC_Os01g41770	Chr1	23639654	23642880	-	leucine rich repeat protein, putative, expressed
LOC_Os01g41780	Chr1	23648265	23651499	-	expressed protein
LOC_Os01g41800	Chr1	23663059	23664444	-	cytochrome P450, putative, expressed
LOC_Os01g41810	Chr1	23673292	23675869	-	cytochrome P450 72A1, putative, expressed
LOC_Os01g41820	Chr1	23682382	23685393	-	cytochrome P450 72A1, putative, expressed
LOC_Os01g41834	Chr1	23688289	23692031	-	chalcone synthase, putative, expressed
LOC_Os01g41870	Chr1	23727761	23733080	+	protein kinase, putative, expressed
LOC_Os01g41890	Chr1	23746840	23751713	+	MLA1, putative, expressed
LOC_Os01g41910	Chr1	23770115	23771515	+	receptor-like protein kinase 5 precursor, putative, expressed
LOC_Os01g41930	Chr1	23775861	23779747	+	leucine rich repeat protein, putative, expressed
LOC_Os01g41960	Chr1	23787960	23796972	+	retrotransposon protein, putative, unclassified, expressed
LOC_Os01g41990	Chr1	23810148	23811557	-	OsCML12 - Calmodulin-related calcium sensor protein, expressed
LOC_Os01g42030	Chr1	23838868	23840959	+	mitochondrial chaperone BCS1, putative, expressed
LOC_Os01g42050	Chr1	23840853	23843547	-	DNL zinc finger domain containing protein, putative, expressed
LOC_Os01g42040	Chr1	23843274	23846881	+	ubiquitin-conjugating enzyme, putative, expressed
LOC_Os01g42060	Chr1	23847041	23850326	+	expressed protein
LOC_Os01g42070	Chr1	23850865	23854484	-	kinesin motor domain containing protein, putative, expressed
LOC_Os01g42190	Chr1	23911517	23913299	+	heat shock protein DnaJ, putative, expressed
LOC_Os01g42234	Chr1	23923718	23933451	+	amino acid permease family protein, putative, expressed
LOC_Os01g42260	Chr1	23938369	23949895	-	transcriptional corepressor LEUNIG, putative, expressed
LOC_Os01g42270	Chr1	23952800	23963455	-	transcriptional corepressor LEUNIG, putative, expressed
LOC_Os01g42294	Chr1	23975949	23982081	-	inactive receptor kinase At2g26730 precursor, putative, expressed
LOC_Os01g42320	Chr1	24015673	24019941	+	aspartic proteinase nepenthesin-2 precursor, putative, expressed
LOC_Os01g42350	Chr1	24047544	24055918	-	pleiotropic drug resistance protein, putative, expressed
LOC_Os01g42370	Chr1	24065207	24073621	-	pleiotropic drug resistance protein, putative, expressed
LOC_Os01g42380	Chr1	24075065	24082181	-	pleiotropic drug resistance protein, putative, expressed
LOC_Os01g42400	Chr1	24103349	24105829	-	STE_MEK_ste7_MAP2K.3 - STE kinases include homologs to sterile 7, sterile 11 and sterile 20 from yeast, expressed
LOC_Os01g42410	Chr1	24107080	24115143	-	pleiotropic drug resistance protein, putative, expressed
LOC_Os01g42430	Chr1	24126549	24129627	+	vacuolar ATP synthase, putative, expressed
LOC_Os01g42470	Chr1	24145843	24149003	+	acetyltransferase, GNAT family, putative, expressed
LOC_Os01g42480	Chr1	24150983	24154101	-	Yip1 domain containing protein, expressed
LOC_Os01g42490	Chr1	24155647	24162572	-	endonuclease/exonuclease/phosphatase family domain containing protein, expressed
LOC_Os01g42590	Chr1	24209573	24214707	-	retrotransposon protein, putative, unclassified, expressed
LOC_Os01g42620	Chr1	24239930	24245230	-	pentatricopeptide containing protein, putative, expressed
LOC_Os01g42630	Chr1	24245731	24249379	-	C-5 cytosine-specific DNA methylase, putative, expressed
LOC_Os01g42640	Chr1	24249884	24250737	+	ribosomal protein, putative, expressed
LOC_Os01g42650	Chr1	24255299	24259958	+	cytochrome c oxidase subunit 5B, mitochondrial precursor, putative, expressed
LOC_Os01g42690	Chr1	24277095	24281049	+	OsPOP2 - Putative Prolyl Oligopeptidase homologue, expressed
LOC_Os01g42730	Chr1	24312601	24317553	+	GDSL-like lipase/acylhydrolase, putative, expressed
LOC_Os01g42740	Chr1	24325337	24325666	-	ammonium transporter 2, putative, expressed
LOC_Os01g42770	Chr1	24341214	24343585	+	expressed protein
LOC_Os01g42780	Chr1	24343518	24345173	-	cysteine proteinase EP-B 2 precursor, putative, expressed
LOC_Os01g42790	Chr1	24351302	24353345	-	xylem cysteine proteinase 2 precursor, putative, expressed
LOC_Os01g42800	Chr1	24354151	24360484	-	MEE18, putative, expressed
LOC_Os01g42820	Chr1	24368724	24372156	-	RNA recognition motif containing protein, putative, expressed
LOC_Os01g42850	Chr1	24380636	24386687	-	ThiF family domain containing protein, putative, expressed
LOC_Os01g42900	Chr1	24408469	24410460	-	ABC-2 type transporter domain containing protein, expressed
LOC_Os01g42950	Chr1	24428640	24434134	+	protein kinase family protein, putative, expressed
LOC_Os01g42960	Chr1	24461037	24465044	+	TTL1, putative, expressed
LOC_Os01g42980	Chr1	24480855	24483757	+	ribosomal protein L22, putative, expressed
LOC_Os01g43020	Chr1	24498791	24504856	-	CTP synthase, putative, expressed
LOC_Os01g43030	Chr1	24534827	24546695	-	tetratricopeptide repeat domain containing protein, expressed
LOC_Os01g43080	Chr1	24575303	24576859	-	exonuclease, putative, expressed
LOC_Os01g43090	Chr1	24579621	24582077	-	oxidoreductase, aldo/keto reductase family protein, putative, expressed
LOC_Os01g43100	Chr1	24584654	24589423	+	protein phosphatase 2C, putative, expressed
LOC_Os01g43120	Chr1	24598181	24601892	+	DEAD/DEAH box helicase, putative, expressed
LOC_Os01g43130	Chr1	24602225	24605528	+	DEAD/DEAH box helicase, putative, expressed
LOC_Os01g43150	Chr1	24616601	24623185	-	OsFtsH9 FtsH protease, homologue of AtFtsH11, expressed
LOC_Os01g43160	Chr1	24629270	24632332	+	polygalacturonase, putative, expressed
LOC_Os01g43180	Chr1	24643224	24644218	-	MYB family transcription factor, putative, expressed
LOC_Os01g43210	Chr1	24679590	24686710	+	retrotransposon protein, putative, Ty1-copia subclass, expressed
LOC_Os01g43220	Chr1	24691392	24697071	+	chitinase domain-containing protein 1 precursor, putative, expressed
LOC_Os01g43250	Chr1	24703771	24708911	-	WD domain, G-beta repeat domain containing protein, expressed
LOC_Os01g43340	Chr1	24774161	24779364	+	retrotransposon protein, putative, unclassified, expressed
LOC_Os01g43350	Chr1	24784442	24788249	-	protein kinase family protein, putative, expressed
LOC_Os01g43390	Chr1	24823997	24828163	-	uroporphyrinogen decarboxylase, putative, expressed
LOC_Os01g43410	Chr1	24839124	24843618	+	CAMK_CAMK_like.9 - CAMK includes calcium/calmodulin depedent protein kinases, expressed
LOC_Os01g43440	Chr1	24855937	24857421	-	TOO MANY MOUTHS precursor, putative, expressed
LOC_Os01g43480	Chr1	24894538	24900026	+	AAA-type ATPase family protein, putative, expressed
LOC_Os01g43490	Chr1	24899165	24901813	-	polygalacturonase, putative, expressed
LOC_Os01g43520	Chr1	24913480	24923343	-	neutral ceramidase precursor, putative, expressed
LOC_Os01g43540	Chr1	24937665	24942905	+	suppressor of G2 allele of SKP1, putative, expressed
LOC_Os01g43580	Chr1	24958511	24962850	+	kinesin motor domain containing protein, putative, expressed
LOC_Os01g43590	Chr1	24967398	24969047	+	HSF-type DNA-binding domain containing protein, expressed
LOC_Os01g43630	Chr1	24994732	24997798	+	adaptin, putative, expressed
LOC_Os01g43700	Chr1	25040214	25044050	+	cytochrome P450 72A1, putative, expressed
LOC_Os01g43710	Chr1	25045176	25049414	-	cytochrome P450 72A1, putative, expressed
LOC_Os01g43720	Chr1	25055772	25058195	-	cytochrome P450 72A1, putative, expressed
LOC_Os01g43740	Chr1	25060764	25063609	+	cytochrome P450 72A1, putative, expressed
LOC_Os01g43750	Chr1	25066171	25068299	+	cytochrome P450 72A1, putative, expressed
LOC_Os01g43760	Chr1	25070716	25072705	+	cytochrome P450 72A1, putative, expressed
LOC_Os01g43774	Chr1	25073849	25078549	+	cytochrome P450 72A1, putative, expressed
LOC_Os01g43800	Chr1	25101001	25106390	+	retrotransposon protein, putative, unclassified, expressed
LOC_Os01g43844	Chr1	25114081	25118368	+	cytochrome P450 72A1, putative, expressed
LOC_Os01g43851	Chr1	25119734	25121927	+	cytochrome P450 72A1, putative, expressed
LOC_Os01g43870	Chr1	25132885	25138147	+	NLI interacting factor-like phosphatase, putative, expressed
LOC_Os01g43890	Chr1	25144495	25146560	+	OsSCP4 - Putative Serine Carboxypeptidase homologue, expressed
LOC_Os01g43910	Chr1	25152102	25158379	-	CGMC_MAPKCMGC_2.4 - CGMC includes CDA, MAPK, GSK3, and CLKC kinases, expressed
LOC_Os01g43930	Chr1	25173695	25177021	+	retrotransposon protein, putative, unclassified, expressed
LOC_Os01g43940	Chr1	25187250	25189517	+	oligopeptide transporter, putative, expressed
LOC_Os01g43980	Chr1	25203326	25210615	+	retrotransposon protein, putative, unclassified, expressed
LOC_Os01g43990	Chr1	25211045	25212302	+	expressed protein
LOC_Os01g44050	Chr1	25234661	25238165	+	siroheme synthase, putative, expressed
LOC_Os01g44110	Chr1	25281682	25286614	+	serine/threonine-protein kinase, putative, expressed
LOC_Os01g44130	Chr1	25291338	25298072	+	aspartic proteinase oryzasin-1 precursor, putative, expressed
LOC_Os01g44150	Chr1	25304141	25309880	+	retrotransposon protein, putative, Ty3-gypsy subclass, expressed
LOC_Os01g44200	Chr1	25336576	25346419	+	retrotransposon protein, putative, unclassified, expressed
LOC_Os01g44210	Chr1	25350614	25351550	-	50S ribosomal protein L31, putative, expressed
LOC_Os01g44220	Chr1	25353769	25361949	+	glucose-1-phosphate adenylyltransferase large subunit, chloroplast precursor, putative, expressed
LOC_Os01g44240	Chr1	25367445	25367900	+	zinc finger, C3HC4 type domain containing protein, expressed
LOC_Os01g44260	Chr1	25382698	25384678	+	dihydroflavonol-4-reductase, putative, expressed
LOC_Os01g44310	Chr1	25417248	25425723	-	dnaJ domain containing protein, expressed
LOC_Os01g44330	Chr1	25439082	25441079	-	laccase precursor protein, putative, expressed
LOC_Os01g44340	Chr1	25442405	25444195	-	pectinesterase, putative, expressed
LOC_Os01g44350	Chr1	25445246	25445869	-	expressed protein
LOC_Os01g44360	Chr1	25448396	25450648	+	CBS domain containing membrane protein, putative, expressed
LOC_Os01g44394	Chr1	25466363	25474257	+	mitotic checkpoint protein, putative, expressed
LOC_Os01g44950	Chr1	25499099	25500967	-	AMP-binding enzyme, putative, expressed
LOC_Os01g44960	Chr1	25501848	25504409	-	hydrolase, alpha/beta fold family domain containing protein, expressed
LOC_Os01g44970	Chr1	25513806	25518242	+	polygalacturonase, putative, expressed
LOC_Os01g44980	Chr1	25519992	25523268	-	peptide deformylase, putative, expressed
LOC_Os01g44990	Chr1	25524184	25530680	-	ercc6 protein, putative, expressed
LOC_Os01g45030	Chr1	25555154	25562669	+	retrotransposon protein, putative, Ty3-gypsy subclass, expressed
LOC_Os01g45050	Chr1	25567517	25572969	-	retrotransposon protein, putative, Ty3-gypsy subclass, expressed
LOC_Os01g45060	Chr1	25579802	25583765	+	polygalacturonase, putative, expressed
LOC_Os01g45070	Chr1	25585751	25589162	-	peptide deformylase, putative, expressed
LOC_Os01g45090	Chr1	25592725	25593920	+	MYB family transcription factor, putative, expressed
LOC_Os01g45190	Chr1	25636950	25640563	+	DEAD-box ATP-dependent RNA helicase, putative, expressed
LOC_Os01g45200	Chr1	25640719	25647224	-	cinnamoyl-CoA reductase-related, putative, expressed
LOC_Os01g45210	Chr1	25653938	25660033	+	retrotransposon protein, putative, Ty3-gypsy subclass, expressed
LOC_Os01g45274	Chr1	25692717	25705090	+	carbonic anhydrase, chloroplast precursor, putative, expressed
LOC_Os01g45290	Chr1	25708316	25714989	+	retrotransposon protein, putative, unclassified, expressed
LOC_Os01g45320	Chr1	25722855	25724624	-	zinc finger family protein, putative, expressed
LOC_Os01g45330	Chr1	25727086	25734913	-	retrotransposon protein, putative, Ty3-gypsy subclass, expressed
LOC_Os01g45370	Chr1	25752222	25755783	-	radical SAM enzyme, putative, expressed
LOC_Os01g45380	Chr1	25757795	25762187	+	protein kinase domain containing protein, expressed
LOC_Os01g45390	Chr1	25762489	25766525	+	HD domain containing protein 2, putative, expressed
LOC_Os01g45400	Chr1	25767170	25767634	+	ubiquitin family protein, putative, expressed
LOC_Os01g45420	Chr1	25771592	25772050	+	ubiquitin family protein, putative, expressed
LOC_Os01g45450	Chr1	25788702	25790988	+	AAA family ATPase, putative, expressed
LOC_Os01g45460	Chr1	25792699	25797614	+	serine esterase, putative, expressed
LOC_Os01g45490	Chr1	25807381	25811808	-	retrotransposon protein, putative, Ty3-gypsy subclass, expressed
LOC_Os01g45520	Chr1	25836151	25839983	+	D-mannose binding lectin family protein, expressed
LOC_Os01g45530	Chr1	25841526	25843517	-	single-stranded DNA-binding protein, putative, expressed
LOC_Os01g45570	Chr1	25880204	25883718	-	homeobox associated leucine zipper, putative, expressed
LOC_Os01g45590	Chr1	25893104	25899259	-	transposon protein, putative, unclassified, expressed
LOC_Os01g45620	Chr1	25917623	25922978	-	CGMC_MAPKCMGC_2.5 - CGMC includes CDA, MAPK, GSK3, and CLKC kinases, expressed
LOC_Os01g45690	Chr1	25940500	25946172	-	transposon protein, putative, unclassified, expressed
LOC_Os01g45730	Chr1	25960103	25961195	-	zinc finger C-x8-C-x5-C-x3-H type family protein, expressed
LOC_Os01g45750	Chr1	25973522	25980440	+	bile acid sodium symporter family protein, putative, expressed
LOC_Os01g45760	Chr1	25994669	25996948	+	YUC4, putative, expressed
LOC_Os01g45810	Chr1	26020697	26026852	-	transposon protein, putative, unclassified, expressed
LOC_Os01g45840	Chr1	26036642	26039158	+	CRR2, putative, expressed
LOC_Os01g45880	Chr1	26060788	26070899	-	retrotransposon protein, putative, unclassified, expressed
LOC_Os01g45910	Chr1	26078028	26082198	-	plastidic ATP/ADP-transporter, putative, expressed
LOC_Os01g45960	Chr1	26106836	26111213	+	hydrolase, alpha/beta fold family domain containing protein, expressed
LOC_Os01g45990	Chr1	26119708	26126165	-	potassium channel AKT1, putative, expressed
LOC_Os01g46000	Chr1	26143733	26149437	+	retrotransposon protein, putative, unclassified, expressed
LOC_Os01g46020	Chr1	26163786	26166472	+	TATA-binding protein-associated factor TAFII55 family protein, putative, expressed
LOC_Os01g46030	Chr1	26169915	26171566	+	receptor-like protein kinase, putative, expressed
LOC_Os01g46040	Chr1	26173185	26177230	-	bromodomain domain containing protein, expressed
LOC_Os01g46060	Chr1	26183883	26190195	+	NUC189 domain containing protein, expressed
LOC_Os01g46070	Chr1	26190752	26194517	+	lactate/malate dehydrogenase, putative, expressed
LOC_Os01g46080	Chr1	26198060	26201710	+	GDSL-like lipase/acylhydrolase, putative, expressed
LOC_Os01g46120	Chr1	26222617	26225124	+	GDSL-like lipase/acylhydrolase, putative, expressed
LOC_Os01g46210	Chr1	26286441	26287910	+	GDSL-like lipase/acylhydrolase, putative, expressed
LOC_Os01g46220	Chr1	26290150	26292389	+	GDSL-like lipase/acylhydrolase, putative, expressed
LOC_Os01g46380	Chr1	26392164	26396348	+	ketol-acid reductoisomerase, chloroplast precursor, putative, expressed
LOC_Os01g46430	Chr1	26420263	26421981	+	glycosyl transferase, group 1 domain containing protein, expressed
LOC_Os01g46570	Chr1	26514543	26521761	+	CTP synthase, putative, expressed
LOC_Os01g46580	Chr1	26527476	26532567	+	actin-related protein 2/3 complex subunit 2, putative, expressed
LOC_Os01g46610	Chr1	26533016	26537191	-	dehydrogenase, putative, expressed
LOC_Os01g46626	Chr1	26545781	26550080	-	retrotransposon protein, putative, Ty3-gypsy subclass, expressed
LOC_Os01g46700	Chr1	26591955	26599634	+	SET domain containing protein, expressed
LOC_Os01g46750	Chr1	26628889	26634328	+	AMP-binding enzyme, putative, expressed
LOC_Os01g46760	Chr1	26652944	26658313	+	protein phosphatase 2C, putative, expressed
LOC_Os01g46770	Chr1	26667055	26673210	+	transposon protein, putative, unclassified, expressed
LOC_Os01g46860	Chr1	26725194	26726953	-	inorganic phosphate transporter, putative, expressed
LOC_Os01g46880	Chr1	26744700	26748747	+	retrotransposon protein, putative, unclassified, expressed
LOC_Os01g46920	Chr1	26773130	26774192	-	expressed protein
LOC_Os01g46926	Chr1	26781039	26784447	-	ubiquitin-conjugating enzyme, putative, expressed
LOC_Os01g46932	Chr1	26785187	26788665	-	vacuolar protein-sorting-associated protein 25, putative, expressed
LOC_Os01g46940	Chr1	26790276	26791669	+	sphingolipid C4-hydroxylase SUR2, putative, expressed
LOC_Os01g46950	Chr1	26791754	26795939	-	aldose 1-epimerase, putative, expressed
LOC_Os01g46980	Chr1	26811849	26816727	+	vacuolar ATP synthase subunit E, putative, expressed
LOC_Os01g47030	Chr1	26854210	26860368	-	transposon protein, putative, unclassified, expressed
LOC_Os01g47070	Chr1	26885484	26886754	+	glycosyl hydrolase, putative, expressed
LOC_Os01g47080	Chr1	26888393	26895732	-	pyruvate kinase, putative, expressed
LOC_Os01g47150	Chr1	26947418	26951845	+	retrotransposon protein, putative, Ty3-gypsy subclass, expressed
LOC_Os01g47170	Chr1	26959929	26966092	-	retrotransposon protein, putative, unclassified, expressed
LOC_Os01g47250	Chr1	26995844	27001999	-	retrotransposon protein, putative, unclassified, expressed
LOC_Os01g47256	Chr1	27004253	27008038	+	exosome complex exonuclease RRP40, putative, expressed
LOC_Os01g47262	Chr1	27008803	27012114	+	AMSH-like protease, putative, expressed
LOC_Os01g47330	Chr1	27041791	27042669	+	ribosomal protein L7/L12 C-terminal domain containing protein, expressed
LOC_Os01g47340	Chr1	27047365	27050486	-	iron-sulfur cluster assembly enzyme ISCU, mitochondrial precursor, putative, expressed
LOC_Os01g47350	Chr1	27050849	27054604	-	enoyl-CoA hydratase/isomerase family protein, putative, expressed
LOC_Os01g47400	Chr1	27081806	27085681	+	OsMan01 - Endo-Beta-Mannanase, expressed
LOC_Os01g47410	Chr1	27085745	27092240	-	aspartic proteinase oryzasin-1 precursor, putative, expressed
LOC_Os01g47420	Chr1	27095458	27100314	+	pterin-4-alpha-carbinolamine dehydratase, putative, expressed
LOC_Os01g47450	Chr1	27115662	27121178	+	OsCttP1 - Putative C-terminal processing peptidase homologue, expressed
LOC_Os01g47470	Chr1	27130541	27134194	-	serine/threonine-protein kinase, putative, expressed
LOC_Os01g47530	Chr1	27171287	27178431	+	CGMC_MAPKCMGC_2.6 - CGMC includes CDA, MAPK, GSK3, and CLKC kinases, expressed
LOC_Os01g47540	Chr1	27178681	27183842	-	NLI interacting factor-like phosphatase, putative, expressed
LOC_Os01g47550	Chr1	27185633	27191256	+	kinase, pfkB family, putative, expressed
LOC_Os01g47580	Chr1	27226175	27230292	-	lipid phosphatase protein, putative, expressed
LOC_Os01g47600	Chr1	27236509	27239919	+	HMG1/2, putative, expressed
LOC_Os01g47650	Chr1	27257381	27266486	+	vacuolar protein sorting-associated protein 16, putative, expressed
LOC_Os01g47660	Chr1	27266584	27268453	-	60S ribosomal protein L18a, putative, expressed
LOC_Os01g47690	Chr1	27274676	27278560	-	metallo-beta-lactamase family protein, putative, expressed
LOC_Os01g47730	Chr1	27301427	27303025	+	ras-related protein, putative, expressed
LOC_Os01g47740	Chr1	27303111	27312308	-	zinc finger, C3HC4 type domain containing protein, expressed
LOC_Os01g47750	Chr1	27317556	27321710	-	splicing factor U2AF 35 kDa subunit, putative, expressed
LOC_Os01g47770	Chr1	27336260	27339363	+	CS domain containing protein, putative, expressed
LOC_Os01g47780	Chr1	27340899	27341950	-	fasciclin domain containing protein, expressed
LOC_Os01g47810	Chr1	27366317	27368704	-	S-locus-like receptor protein kinase, putative, expressed
LOC_Os01g47820	Chr1	27375305	27377729	-	S-locus-like receptor protein kinase, putative, expressed
LOC_Os01g47840	Chr1	27386571	27388916	+	S-locus-like receptor protein kinase, putative, expressed
LOC_Os01g47860	Chr1	27397124	27399720	+	retrotransposon protein, putative, unclassified, expressed
LOC_Os01g47900	Chr1	27417284	27420084	-	S-locus-like receptor protein kinase, putative, expressed
LOC_Os01g47980	Chr1	27453233	27462626	-	retrotransposon protein, putative, unclassified, expressed
LOC_Os01g48000	Chr1	27474005	27476806	-	S-locus-like receptor protein kinase, putative, expressed
LOC_Os01g48020	Chr1	27484134	27486470	-	S-locus-like receptor protein kinase, putative, expressed
LOC_Os01g48040	Chr1	27493829	27496529	-	S-locus-like receptor protein kinase, putative, expressed
LOC_Os01g48140	Chr1	27565832	27570473	-	pentatricopeptide containing protein, putative, expressed
LOC_Os01g48200	Chr1	27605913	27608676	-	callose synthase, putative, expressed
LOC_Os01g48210	Chr1	27624620	27630362	+	PAP/25A associated domain containing protein, putative, expressed
LOC_Os01g48270	Chr1	27660013	27666772	-	AAA-type ATPase family protein, putative, expressed
LOC_Os01g48280	Chr1	27668390	27671648	-	ubiquitin-conjugating enzyme, putative, expressed
LOC_Os01g48300	Chr1	27677194	27681560	-	ATP synthase protein I related, putative, expressed
LOC_Os01g48330	Chr1	27692557	27702476	-	protein kinase domain containing protein, expressed
LOC_Os01g48370	Chr1	27716188	27721217	-	OsFBT1 - F-box and tubby domain containing protein, expressed
LOC_Os01g48390	Chr1	27733409	27739844	+	expressed protein
LOC_Os01g48420	Chr1	27745604	27747931	-	peroxiredoxin, putative, expressed
LOC_Os01g48490	Chr1	27791521	27800353	-	retrotransposon protein, putative, Ty3-gypsy subclass, expressed
LOC_Os01g48540	Chr1	27840205	27842391	+	glyoxal oxidase-related, putative, expressed
LOC_Os01g48580	Chr1	27857948	27862131	+	ubiquitin-conjugating enzyme E2, putative, expressed
LOC_Os01g48600	Chr1	27866834	27867123	-	ubiquitin carboxyl-terminal hydrolase family protein, putative, expressed
LOC_Os01g48670	Chr1	27900466	27904688	-	retrotransposon protein, putative, Ty1-copia subclass, expressed
LOC_Os01g48680	Chr1	27906608	27920980	-	two pore calcium channel protein 1, putative, expressed
LOC_Os01g48690	Chr1	27922230	27924368	+	ribosomal protein rpS20, putative, expressed
LOC_Os01g48700	Chr1	27924901	27928433	-	transcription factor Dp, putative, expressed
LOC_Os01g48760	Chr1	27961739	27965444	+	THAP domain-containing protein 4, putative, expressed
LOC_Os01g48770	Chr1	27965533	27968117	-	60S ribosomal protein L37a, putative, expressed
LOC_Os01g48790	Chr1	27983688	27990383	+	YT521-B-like family domain containing protein, expressed
LOC_Os01g48810	Chr1	28009026	28011895	+	transcription initiation factor TFIID subunit 11, putative, expressed
LOC_Os01g48874	Chr1	28032816	28051830	-	wax synthase, putative, expressed
LOC_Os01g48900	Chr1	28054938	28060595	+	dynamin-related protein 1A, putative, expressed
LOC_Os01g48910	Chr1	28060410	28067159	-	AMP-binding enzyme, putative, expressed
LOC_Os01g48920	Chr1	28070679	28076428	-	beclin-1, putative, expressed
LOC_Os01g48930	Chr1	28080392	28083388	+	splicing factor-related, putative, expressed
LOC_Os01g48960	Chr1	28091208	28102930	-	glutamate synthase, chloroplast precursor, putative, expressed
LOC_Os01g48980	Chr1	28118055	28123308	-	GPI transamidase component family protein, putative, expressed
LOC_Os01g48990	Chr1	28126575	28130277	+	uncharacterized kinase mug58, putative, expressed
LOC_Os01g49000	Chr1	28136367	28143360	+	katanin p60 ATPase-containing subunit, putative, expressed
LOC_Os01g49010	Chr1	28161732	28166115	+	ORC4 - Putative origin recognition complex subunit 4, expressed
LOC_Os01g49120	Chr1	28234702	28238634	-	MATE efflux family protein, putative, expressed
LOC_Os01g49150	Chr1	28242146	28246259	-	anti-silencing protein, ASF1-like domain containing protein, expressed
LOC_Os01g49160	Chr1	28249920	28251516	+	MYB family transcription factor, putative, expressed
LOC_Os01g49180	Chr1	28261415	28273067	-	ATP dependent DNA ligase family protein, putative, expressed
LOC_Os01g49190	Chr1	28277699	28282019	+	ATP synthase, putative, expressed
LOC_Os01g49250	Chr1	28312054	28317274	+	methyltransferase, putative, expressed
LOC_Os01g49270	Chr1	28322661	28324988	+	XPA-binding protein 2, putative, expressed
LOC_Os01g49290	Chr1	28330800	28333392	+	WD repeat-containing protein, putative, expressed
LOC_Os01g49300	Chr1	28338275	28342473	+	retrotransposon protein, putative, unclassified, expressed
LOC_Os01g49320	Chr1	28354771	28356109	-	glycosyl hydrolase, putative, expressed
LOC_Os01g49330	Chr1	28364038	28368313	+	formyl transferase, putative, expressed
LOC_Os01g49350	Chr1	28370855	28374508	-	DUF292 domain containing protein, expressed
LOC_Os01g49360	Chr1	28376398	28379686	-	FAD-binding and arabino-lactone oxidase domains containing protein, putative, expressed
LOC_Os01g49380	Chr1	28384020	28387158	-	lipase, putative, expressed
LOC_Os01g49390	Chr1	28403602	28404693	+	IPP transferase, putative, expressed
LOC_Os01g49430	Chr1	28425815	28427562	-	DnaK family protein, putative, expressed
LOC_Os01g49470	Chr1	28447887	28458977	-	E3 ubiquitin ligase, putative, expressed
LOC_Os01g49510	Chr1	28479274	28483659	+	OsPOP3 - Putative Prolyl Oligopeptidase homologue, expressed
LOC_Os01g49529	Chr1	28482011	28488249	-	OsWAK10d - OsWAK receptor-like cytoplasmic kinase OsWAK-RLCK, expressed
LOC_Os01g49580	Chr1	28513097	28517569	+	Protein kinase domain containing protein, expressed
LOC_Os01g49614	Chr1	28524006	28534608	+	Protein kinase domain containing protein, expressed
LOC_Os01g49670	Chr1	28541536	28545410	-	cytidylyltransferase domain containing protein, expressed
LOC_Os01g49680	Chr1	28545584	28553827	+	DNA repair helicase XPB2, putative, expressed
LOC_Os01g49690	Chr1	28555935	28560699	+	Ser/Thr protein phosphatase family protein, putative, expressed
LOC_Os01g49710	Chr1	28566625	28567663	-	glutathione S-transferase, putative, expressed
LOC_Os01g49720	Chr1	28568721	28569792	-	glutathione S-transferase, putative, expressed
LOC_Os01g49770	Chr1	28582843	28586527	-	zinc finger, C3HC4 type domain containing protein, expressed
LOC_Os01g49820	Chr1	28605063	28608214	+	lipid phosphatase protein, putative, expressed
LOC_Os01g49890	Chr1	28653963	28655948	-	threonine synthase, chloroplast precursor, putative, expressed
LOC_Os01g49900	Chr1	28657603	28660499	-	peptidyl-tRNA hydrolase, mitochondrial precursor protein, putative, expressed
LOC_Os01g49910	Chr1	28666309	28668106	+	expressed protein
LOC_Os01g49920	Chr1	28669479	28673568	+	protein kinase, putative, expressed
LOC_Os01g49940	Chr1	28683871	28698615	-	ESP4, putative, expressed
LOC_Os01g49980	Chr1	28718156	28723385	-	retrotransposon protein, putative, unclassified, expressed
LOC_Os01g50010	Chr1	28728977	28735072	+	clathrin assembly protein, putative, expressed
LOC_Os01g50030	Chr1	28739987	28744762	+	CPuORF25 - conserved peptide uORF-containing transcript, expressed
LOC_Os01g50032	Chr1	28740236	28744474	+	expressed protein
LOC_Os01g50050	Chr1	28752055	28755585	-	polyprenyl synthetase, putative, expressed
LOC_Os01g50060	Chr1	28756047	28759294	-	1-aminocyclopropane-1-carboxylate deaminase, putative, expressed
LOC_Os01g50080	Chr1	28774281	28780365	+	MDR-like ABC transporter, putative, expressed
LOC_Os01g50090	Chr1	28782784	28785897	-	retrotransposon protein, putative, unclassified, expressed
LOC_Os01g50100	Chr1	28786109	28793300	-	ABC transporter, ATP-binding protein, putative, expressed
LOC_Os01g50110	Chr1	28796516	28797732	+	MYB family transcription factor, putative, expressed
LOC_Os01g50160	Chr1	28825745	28832656	+	MDR-like ABC transporter, putative, expressed
LOC_Os01g50180	Chr1	28839404	28845217	+	retrotransposon protein, putative, Ty1-copia subclass, expressed
LOC_Os01g50320	Chr1	28885409	28890942	+	surp module family protein, putative, expressed
LOC_Os01g50330	Chr1	28891193	28892212	-	strictosidine synthase 1 precursor, putative, expressed
LOC_Os01g50360	Chr1	28913375	28915902	+	NAC domain containing protein, putative, expressed
LOC_Os01g50370	Chr1	28921498	28923085	+	STE_MEKK_ste11_MAP3K.4 - STE kinases include homologs to sterile 7, sterile 11 and sterile 20 from yeast, expressed
LOC_Os01g50400	Chr1	28933845	28935210	+	STE_MEKK_ste11_MAP3K.5 - STE kinases include homologs to sterile 7, sterile 11 and sterile 20 from yeast, expressed
LOC_Os01g50410	Chr1	28938971	28940927	-	STE_MEKK_ste11_MAP3K.6 - STE kinases include homologs to sterile 7, sterile 11 and sterile 20 from yeast, expressed
LOC_Os01g50420	Chr1	28945228	28948045	-	STE_MEKK_ste11_MAP3K.7 - STE kinases include homologs to sterile 7, sterile 11 and sterile 20 from yeast, expressed
LOC_Os01g50470	Chr1	28978119	28983868	+	regulator of chromosome condensation, putative, expressed
LOC_Os01g50490	Chr1	28991234	28993285	+	cytochrome P450, putative, expressed
LOC_Os01g50500	Chr1	28998911	29003485	-	retrotransposon protein, putative, Ty3-gypsy subclass
LOC_Os01g50530	Chr1	29024351	29025826	+	cytochrome P450, putative, expressed
LOC_Os01g50580	Chr1	29039999	29041364	+	cytochrome P450, putative, expressed
LOC_Os01g50590	Chr1	29045049	29047994	+	cytochrome P450, putative, expressed
LOC_Os01g50616	Chr1	29066657	29072196	-	phosphatidylinositol transfer, putative, expressed
LOC_Os01g50622	Chr1	29072766	29076344	-	DNA-binding protein DSP1, putative, expressed
LOC_Os01g50640	Chr1	29084957	29090885	+	retrotransposon protein, putative, unclassified, expressed
LOC_Os01g50680	Chr1	29104884	29109135	+	OsSub2 - Putative Subtilisin homologue, expressed
LOC_Os01g50700	Chr1	29119761	29124636	+	dehydrin family protein, expressed
LOC_Os01g50720	Chr1	29132159	29133940	-	MYB family transcription factor, putative, expressed
LOC_Os01g50730	Chr1	29145693	29148106	-	expressed protein
LOC_Os01g50750	Chr1	29152619	29154853	+	zinc finger, C3HC4 type domain containing protein, expressed
LOC_Os01g50760	Chr1	29158263	29162718	+	polyprenyl synthetase, putative, expressed
LOC_Os01g50770	Chr1	29166419	29170411	+	adaptor complexes medium subunit family domain containing protein, expressed
LOC_Os01g50820	Chr1	29188850	29190965	+	transporter, major facilitator family, putative, expressed
LOC_Os01g50860	Chr1	29216899	29221807	+	chloride transporter, chloride channel family, putative, expressed
LOC_Os01g50910	Chr1	29233028	29234256	-	late embryogenesis abundant protein, group 3, putative, expressed
LOC_Os01g50960	Chr1	29280126	29282901	-	RNA polymerase II transcriptional coactivator KELP, putative, expressed
LOC_Os01g50980	Chr1	29290326	29295442	+	cullin, putative, expressed
LOC_Os01g51010	Chr1	29306448	29312618	+	DUF292 domain containing protein, expressed
LOC_Os01g51020	Chr1	29314183	29316912	+	60S ribosomal protein L28-1, putative, expressed
LOC_Os01g51040	Chr1	29318192	29322569	-	transmembrane protein 16K, putative, expressed
LOC_Os01g51060	Chr1	29326689	29334795	-	hydrolase, putative, expressed
LOC_Os01g51080	Chr1	29345445	29348224	+	retrotransposon protein, putative, unclassified, expressed
LOC_Os01g51090	Chr1	29348709	29351599	+	retrotransposon protein, putative, unclassified, expressed
LOC_Os01g51120	Chr1	29364527	29368029	+	vesicle transport v-SNARE protein, putative, expressed
LOC_Os01g51170	Chr1	29412196	29413972	+	glycylpeptide N-tetradecanoyltransferase 1, putative, expressed
LOC_Os01g51200	Chr1	29431601	29436466	+	CK1_CaseinKinase_1.3 - CK1 includes the casein kinase 1 kinases, expressed
LOC_Os01g51210	Chr1	29437276	29439882	-	uncharacterized protein PA4923, putative, expressed
LOC_Os01g51220	Chr1	29442650	29447144	+	transport protein particle component, Bet3, domain containing protein, expressed
LOC_Os01g51250	Chr1	29458644	29463035	+	mitochondrial carrier protein, putative, expressed
LOC_Os01g51260	Chr1	29469565	29471507	+	MYB family transcription factor, putative, expressed
LOC_Os01g51280	Chr1	29479108	29482865	+	5-nucleotidase surE, putative, expressed
LOC_Os01g51290	Chr1	29483207	29492556	-	protein kinase family protein, putative, expressed
LOC_Os01g51300	Chr1	29501122	29506955	+	WD domain, G-beta repeat domain containing protein, expressed
LOC_Os01g51380	Chr1	29536683	29542409	+	ATP synthase, putative, expressed
LOC_Os01g51390	Chr1	29544661	29548524	+	mitochondrial-processing peptidase subunit, mitochondrial precursor, putative, expressed
LOC_Os01g51400	Chr1	29551666	29554002	+	Leucine Rich Repeat family protein, expressed
LOC_Os01g51410	Chr1	29560350	29567065	+	glycine dehydrogenase, putative, expressed
LOC_Os01g51420	Chr1	29568547	29571484	+	calcineurin B, putative, expressed
LOC_Os01g51450	Chr1	29580715	29583174	-	NAP domain containing protein, putative, expressed
LOC_Os01g51530	Chr1	29598881	29601172	-	methyltransferase domain containing protein, expressed
LOC_Os01g51540	Chr1	29605119	29606563	-	cytidine/deoxycytidylate deaminase, putative, expressed
LOC_Os01g51620	Chr1	29645867	29649216	+	KRR1 small subunit processome component, putative, expressed
LOC_Os01g51632	Chr1	29662432	29667980	-	myosin XI, putative, expressed
LOC_Os01g51634	Chr1	29669980	29675358	-	myosin-2 heavy chain, non muscle, putative, expressed
LOC_Os01g51700	Chr1	29730128	29735102	-	ras-related protein, putative, expressed
LOC_Os01g51754	Chr1	29760719	29770037	+	alpha-amylase precursor, putative, expressed
LOC_Os01g51770	Chr1	29770182	29773361	-	outer mitochondrial membrane porin, putative, expressed
LOC_Os01g51820	Chr1	29789967	29796845	+	retrotransposon protein, putative, Ty3-gypsy subclass, expressed
LOC_Os01g51870	Chr1	29820729	29822139	+	methyltransferase, putative, expressed
LOC_Os01g51890	Chr1	29830122	29836238	+	endonuclease/exonuclease/phosphatase family domain containing protein, expressed
LOC_Os01g51920	Chr1	29842643	29846825	-	phosphotransferase, putative, expressed
LOC_Os01g51950	Chr1	29860846	29866424	+	retrotransposon protein, putative, unclassified, expressed
LOC_Os01g52000	Chr1	29881801	29886102	-	retrotransposon protein, putative, unclassified, expressed
LOC_Os01g52030	Chr1	29904104	29904857	-	zinc finger A20 and AN1 domain-containing stress-associated protein, putative, expressed
LOC_Os01g52050	Chr1	29927543	29931487	-	systemin receptor SR160 precursor, putative, expressed
LOC_Os01g52070	Chr1	29943910	29948654	+	potassium channel AKT1, putative, expressed
LOC_Os01g52110	Chr1	29965064	29970767	-	RING finger and CHY zinc finger domain-containing protein 1, putative, expressed
LOC_Os01g52130	Chr1	29987911	29994141	+	sulfate transporter, putative, expressed
LOC_Os01g52170	Chr1	30008281	30012094	+	expressed protein
LOC_Os01g52190	Chr1	30015934	30017274	-	aspartic proteinase nepenthesin precursor, putative, expressed
LOC_Os01g52214	Chr1	30020917	30023812	-	ubiquinone oxidoreductase, putative, expressed
LOC_Os01g52250	Chr1	30030997	30041476	-	starch synthase, putative, expressed
LOC_Os01g52260	Chr1	30042527	30043938	+	serine acetyltransferase protein, putative, expressed
LOC_Os01g52400	Chr1	30102785	30107361	+	bacterial transferase hexapeptide domain containing protein, expressed
LOC_Os01g52410	Chr1	30117114	30118654	+	myb-like DNA-binding domain containing protein, putative, expressed
LOC_Os01g52450	Chr1	30131348	30135287	+	hexokinase, putative, expressed
LOC_Os01g52460	Chr1	30135763	30137742	+	regulator of ribonuclease, putative, expressed
LOC_Os01g52470	Chr1	30143575	30146827	-	elongation factor, putative, expressed
LOC_Os01g52490	Chr1	30157882	30159775	-	40S ribosomal protein S24, putative, expressed
LOC_Os01g52500	Chr1	30166017	30171659	+	NADP-dependent malic enzyme, putative, expressed
LOC_Os01g52530	Chr1	30180581	30184477	+	phosphoribosyl transferase, putative, expressed
LOC_Os01g52550	Chr1	30189259	30195459	-	ABC transporter, ATP-binding protein, putative, expressed
LOC_Os01g52560	Chr1	30216047	30222975	+	Plant PDR ABC transporter associated domain containing protein, expressed
LOC_Os01g52630	Chr1	30251470	30254956	+	regulator of chromosome condensation, putative, expressed
LOC_Os01g52680	Chr1	30278492	30280577	-	OsMADS32 - MADS-box family gene with MIKCc type-box, expressed
LOC_Os01g52720	Chr1	30320746	30323993	+	Complex I intermediate-associated protein 30 domain containing protein, putative, expressed
LOC_Os01g52750	Chr1	30344079	30349015	-	OsSub3 - Putative Subtilisin homologue, expressed
LOC_Os01g52770	Chr1	30361755	30364101	+	GDSL-like lipase/acylhydrolase, putative, expressed
LOC_Os01g52780	Chr1	30363062	30370212	-	HVA22, putative, expressed
LOC_Os01g52790	Chr1	30372204	30376917	-	cytochrome P450 72A1, putative, expressed
LOC_Os01g52800	Chr1	30378185	30378984	-	cytochrome P450 72A1, putative, expressed
LOC_Os01g52830	Chr1	30386374	30387917	-	DUF1264 domain containing protein, putative, expressed
LOC_Os01g52864	Chr1	30398944	30405920	+	transmembrane protein, putative, expressed
LOC_Os01g52880	Chr1	30407036	30408554	+	leucine-rich repeat family protein, putative, expressed
LOC_Os01g52900	Chr1	30413604	30415814	-	expressed protein
LOC_Os01g52940	Chr1	30438403	30440847	-	retrotransposon protein, putative, unclassified
LOC_Os01g53000	Chr1	30460007	30463589	+	trehalose synthase, putative, expressed
LOC_Os01g53020	Chr1	30472593	30475205	+	heat shock protein DnaJ, putative, expressed
LOC_Os01g53060	Chr1	30488174	30490501	+	peroxisomal membrane protein, putative, expressed
LOC_Os01g53070	Chr1	30490746	30496722	-	ATP binding protein, putative, expressed
LOC_Os01g53079	Chr1	30501605	30507193	-	ubiquitin domain-containing protein 1, putative, expressed
LOC_Os01g53090	Chr1	30512276	30521565	-	pathogen-related protein, putative, expressed
LOC_Os01g53100	Chr1	30516831	30517430	+	ubiquitin family protein, putative, expressed
LOC_Os01g53150	Chr1	30537135	30541524	+	GTPase of unknown function domain containing protein, putative, expressed
LOC_Os01g53170	Chr1	30551624	30553990	-	retrotransposon protein, putative, unclassified, expressed
LOC_Os01g53200	Chr1	30561145	30564493	+	flavin monooxygenase, putative, expressed
LOC_Os01g53210	Chr1	30574861	30576287	-	metal transporter Nramp3, putative, expressed
LOC_Os01g53220	Chr1	30582485	30583743	+	HSF-type DNA-binding domain containing protein, expressed
LOC_Os01g53250	Chr1	30593434	30598522	-	NADPH reductase, putative, expressed
LOC_Os01g53280	Chr1	30608363	30611884	+	50S ribosomal protein L20, putative, expressed
LOC_Os01g53294	Chr1	30622671	30634405	+	respiratory burst oxidase protein B, putative, expressed
LOC_Os01g53450	Chr1	30712157	30717688	+	aminotransferase, classes I and II, domain containing protein, expressed
LOC_Os01g53500	Chr1	30730645	30731238	-	RING-H2 finger protein ATL2M, putative, expressed
LOC_Os01g53560	Chr1	30753219	30761219	+	phosphoesterase, putative, expressed
LOC_Os01g53600	Chr1	30775102	30779238	-	farnesyltransferase subunit beta, putative, expressed
LOC_Os01g53630	Chr1	30788730	30796556	-	ulp1 protease family protein, putative, expressed
LOC_Os01g53640	Chr1	30818942	30823247	+	retrotransposon protein, putative, unclassified, expressed
LOC_Os01g53670	Chr1	30832796	30836734	+	ENTH domain containing protein, expressed
LOC_Os01g53680	Chr1	30840129	30845230	-	6-phosphofructokinase, putative, expressed
LOC_Os01g53700	Chr1	30850589	30856227	-	mitochondrial-processing peptidase subunit, mitochondrial precursor, putative, expressed
LOC_Os01g53710	Chr1	30868407	30871603	+	dual specificity protein phosphatase, putative, expressed
LOC_Os01g53720	Chr1	30879000	30886338	+	expressed protein
LOC_Os01g53800	Chr1	30922769	30927426	-	glutamate carboxypeptidase 2, putative, expressed
LOC_Os01g53810	Chr1	30933234	30937375	-	peptidase, putative, expressed
LOC_Os01g53840	Chr1	30949378	30954738	-	protein kinase family protein, putative, expressed
LOC_Os01g53890	Chr1	30984518	30986791	-	RNA methyltransferase, TrmH family protein, putative, expressed
LOC_Os01g53900	Chr1	30992411	30997182	+	elongation factor, putative, expressed
LOC_Os01g53910	Chr1	30997985	30999454	-	dehydrogenase, putative, expressed
LOC_Os01g53920	Chr1	31006026	31008912	+	receptor-like protein kinase 5 precursor, putative, expressed
LOC_Os01g53930	Chr1	31009006	31014001	-	hexokinase, putative, expressed
LOC_Os01g53960	Chr1	31022606	31028969	-	retrotransposon protein, putative, Ty3-gypsy subclass, expressed
LOC_Os01g53990	Chr1	31055593	31058475	-	pectinesterase, putative, expressed
LOC_Os01g54010	Chr1	31065121	31070148	+	peptidase, putative, expressed
LOC_Os01g54020	Chr1	31070166	31076279	-	tRNA synthetase, putative, expressed
LOC_Os01g54030	Chr1	31076571	31081377	+	NADP-dependent malic enzyme, putative, expressed
LOC_Os01g54080	Chr1	31099393	31106826	+	kinesin motor protein-related, putative, expressed
LOC_Os01g54100	Chr1	31111291	31116151	-	CK1_CaseinKinase_1a.2 - CK1 includes the casein kinase 1 kinases, expressed
LOC_Os01g54160	Chr1	31145032	31150932	-	retrotransposon protein, putative, unclassified, expressed
LOC_Os01g54210	Chr1	31180196	31182456	-	GATA zinc finger domain containing protein, expressed
LOC_Os01g54230	Chr1	31198129	31198921	+	expressed protein
LOC_Os01g54260	Chr1	31217674	31219185	-	retrotransposon protein, putative, unclassified
LOC_Os01g54270	Chr1	31220321	31228566	-	transposon protein, putative, unclassified, expressed
LOC_Os01g54290	Chr1	31234515	31238900	+	retrotransposon protein, putative, unclassified, expressed
LOC_Os01g54300	Chr1	31248319	31254736	-	OsMan02 - Endo-Beta-Mannanase, expressed
LOC_Os01g54350	Chr1	31275097	31279534	-	protein kinase domain containing protein, expressed
LOC_Os01g54370	Chr1	31283686	31287268	+	dihydropyrimidinase, putative, expressed
LOC_Os01g54390	Chr1	31288170	31292795	+	S4 domain containing protein, putative, expressed
LOC_Os01g54420	Chr1	31308244	31312914	-	dynamin family protein, putative, expressed
LOC_Os01g54470	Chr1	31331308	31333613	+	GDSL-like lipase/acylhydrolase, putative, expressed
LOC_Os01g54480	Chr1	31332864	31337161	-	serine/threonine protein kinase, putative, expressed
LOC_Os01g54515	Chr1	31356182	31358948	+	peptide transporter PTR2, putative, expressed
LOC_Os01g54520	Chr1	31359199	31362009	+	DUF1264 domain containing protein, putative, expressed
LOC_Os01g54540	Chr1	31367015	31369416	+	ribosomal protein L13, putative, expressed
LOC_Os01g54550	Chr1	31370225	31372759	+	HSF-type DNA-binding domain containing protein, expressed
LOC_Os01g54560	Chr1	31373407	31377545	-	trehalose synthase, putative, expressed
LOC_Os01g54580	Chr1	31394832	31400091	+	transporter family protein, putative, expressed
LOC_Os01g54590	Chr1	31403786	31407261	+	ras-related protein, putative, expressed
LOC_Os01g54620	Chr1	31422946	31428688	+	CESA4 - cellulose synthase, expressed
LOC_Os01g54630	Chr1	31431623	31433202	-	leucine rich repeat family protein, putative, expressed
LOC_Os01g54660	Chr1	31444256	31450372	-	retrotransposon protein, putative, unclassified, expressed
LOC_Os01g54670	Chr1	31453332	31457549	-	coiled-coil domain-containing protein 25, putative, expressed
LOC_Os01g54690	Chr1	31466316	31471363	-	retrotransposon protein, putative, unclassified, expressed
LOC_Os01g54700	Chr1	31473897	31477599	-	retrotransposon protein, putative, unclassified, expressed
LOC_Os01g54830	Chr1	31533340	31540054	-	retrotransposon protein, putative, Ty3-gypsy subclass, expressed
LOC_Os01g54860	Chr1	31552457	31556837	-	enoyl-CoA hydratase/isomerase family protein, putative, expressed
LOC_Os01g54870	Chr1	31559209	31560836	-	60S ribosomal protein L18a, putative, expressed
LOC_Os01g54880	Chr1	31561385	31564166	-	glucosidase 2 subunit beta precursor, putative, expressed
LOC_Os01g54900	Chr1	31568908	31575611	-	lipid-A-disaccharide synthase family protein, expressed
LOC_Os01g54910	Chr1	31575708	31583605	+	GTP-binding protein typA/bipA, putative, expressed
LOC_Os01g54940	Chr1	31599157	31604594	+	dehydrogenase, putative, expressed
LOC_Os01g54950	Chr1	31605287	31607662	-	expressed protein
LOC_Os01g54969	Chr1	31610738	31612133	+	O-methyltransferase, putative, expressed
LOC_Os01g55030	Chr1	31638589	31640485	-	DNA-binding protein-related, putative, expressed
LOC_Os01g55040	Chr1	31641231	31648756	-	1,3-beta-glucan synthase component, putative, expressed
LOC_Os01g55110	Chr1	31710636	31711950	+	RING-H2 finger protein, putative, expressed
LOC_Os01g55170	Chr1	31738055	31742794	-	la domain containing protein, expressed
LOC_Os01g55200	Chr1	31761223	31763887	+	potassium channel KAT1, putative, expressed
LOC_Os01g55240	Chr1	31795105	31797643	+	gibberellin 2-beta-dioxygenase, putative, expressed
LOC_Os01g55260	Chr1	31806962	31811865	+	AAA-type ATPase family protein, putative, expressed
LOC_Os01g55300	Chr1	31830297	31836005	+	DNA-directed polymerase, putative, expressed
LOC_Os01g55310	Chr1	31836495	31839636	-	haloacid dehalogenase-like hydrolase domain-containing protein 1A, putative, expressed
LOC_Os01g55350	Chr1	31859331	31865031	-	phosphoenolpyruvate carboxylase, putative, expressed
LOC_Os01g55360	Chr1	31870932	31877607	-	phosphatidate cytidylyltransferase, putative, expressed
LOC_Os01g55390	Chr1	31909559	31911650	+	retrotransposon protein, putative, unclassified, expressed
LOC_Os01g55430	Chr1	31927134	31930005	-	OsFBT2 - F-box and tubby domain containing protein, expressed
LOC_Os01g55440	Chr1	31938442	31940188	-	CAMK_KIN1/SNF1/Nim1_like.1 - CAMK includes calcium/calmodulin depedent protein kinases, expressed
LOC_Os01g55450	Chr1	31943528	31948580	-	CAMK_KIN1/SNF1/Nim1_like.11 - CAMK includes calcium/calmodulin depedent protein kinases, expressed
LOC_Os01g55500	Chr1	31975992	31980079	+	nucleobase-ascorbate transporter, putative, expressed
LOC_Os01g55510	Chr1	31981931	31982832	+	dynein light chain type 1 domain containing protein, expressed
LOC_Os01g55540	Chr1	31998651	32003690	-	aminotransferase, classes I and II, domain containing protein, expressed
LOC_Os01g55549	Chr1	32006374	32009784	-	homeobox and START domains containing protein, putative, expressed
LOC_Os01g55590	Chr1	32026305	32032687	+	AMP-binding enzyme, putative, expressed
LOC_Os01g55600	Chr1	32032686	32035011	-	peptide transporter PTR2, putative, expressed
LOC_Os01g55610	Chr1	32038018	32040378	-	peptide transporter PTR2, putative, expressed
LOC_Os01g55620	Chr1	32049962	32050766	-	transposon protein, putative, unclassified, expressed
LOC_Os01g55650	Chr1	32057383	32062829	-	phospholipase, patatin family, putative, expressed
LOC_Os01g55660	Chr1	32065489	32069846	-	retrotransposon protein, putative, Ty1-copia subclass, expressed
LOC_Os01g55700	Chr1	32072449	32082488	-	NLI interacting factor-like phosphatase, putative, expressed
LOC_Os01g55740	Chr1	32094403	32098715	+	OsRhmbd4 - Putative Rhomboid homologue, expressed
LOC_Os01g55780	Chr1	32130586	32137004	+	glycerophosphoryl diester phosphodiesterase family protein, putative, expressed
LOC_Os01g55799	Chr1	32137366	32143435	+	exo70 exocyst complex subunit domain containing protein, expressed
LOC_Os01g55830	Chr1	32148052	32152116	-	glutathione S-transferase, putative, expressed
LOC_Os01g55860	Chr1	32167881	32171343	+	expressed protein
LOC_Os01g55870	Chr1	32171722	32175018	-	chorismate mutase, chloroplast precursor, putative, expressed
LOC_Os01g55880	Chr1	32177890	32181792	-	hemimethylated DNA binding domain containing protein, expressed
LOC_Os01g55890	Chr1	32185406	32189756	-	amino acid kinase, putative, expressed
LOC_Os01g55900	Chr1	32189931	32193462	+	holliday junction resolvase, putative, expressed
LOC_Os01g55910	Chr1	32206224	32211250	+	retrotransposon protein, putative, unclassified, expressed
LOC_Os01g55940	Chr1	32221376	32225123	+	OsGH3.2 - Probable indole-3-acetic acid-amido synthetase, expressed
LOC_Os01g55950	Chr1	32226885	32229632	-	acetamidase, putative, expressed
LOC_Os01g55974	Chr1	32233035	32238980	-	deoxycytidylate deaminase, putative, expressed
LOC_Os01g56010	Chr1	32249971	32251625	-	serpin domain containing protein, putative, expressed
LOC_Os01g56030	Chr1	32258914	32260026	-	EF hand family protein, putative, expressed
LOC_Os01g56040	Chr1	32267055	32269458	+	zinc finger A20 and AN1 domain-containing stress-associated protein, putative, expressed
LOC_Os01g56050	Chr1	32270054	32272147	-	MATE efflux family protein, putative, expressed
LOC_Os01g56070	Chr1	32276550	32278225	-	RING finger protein, putative, expressed
LOC_Os01g56110	Chr1	32303699	32306637	+	RNA recognition motif containing protein, putative, expressed
LOC_Os01g56130	Chr1	32318613	32322673	-	CSLC1 - cellulose synthase-like family C, expressed
LOC_Os01g56190	Chr1	32350513	32360765	+	HVT1, putative, expressed
LOC_Os01g56230	Chr1	32381210	32385675	-	transmembrane protein 56, putative, expressed
LOC_Os01g56310	Chr1	32440171	32443318	+	radical SAM enzyme, putative, expressed
LOC_Os01g56320	Chr1	32450869	32456576	+	OsSub4 - Putative Subtilisin homologue, expressed
LOC_Os01g56330	Chr1	32461878	32465066	+	TKL_IRAK_CrRLK1L-1.5 - The CrRLK1L-1 subfamily has homology to the CrRLK1L homolog, expressed
LOC_Os01g56360	Chr1	32475143	32479148	-	wax synthase, putative, expressed
LOC_Os01g56380	Chr1	32501013	32502957	-	decarboxylase, putative, expressed
LOC_Os01g56400	Chr1	32513693	32517028	-	ABC transporter, ATP-binding protein, putative, expressed
LOC_Os01g56460	Chr1	32538899	32541617	-	mitochondrial glycoprotein, putative, expressed
LOC_Os01g56490	Chr1	32552611	32569756	-	ubiquitin carboxyl-terminal hydrolase, putative, expressed
LOC_Os01g56510	Chr1	32580710	32586143	-	periplasmic beta-glucosidase precursor, putative, expressed
LOC_Os01g56540	Chr1	32594360	32597265	-	histone-lysine N-methyltransferase SUVR3, putative, expressed
LOC_Os01g56550	Chr1	32598081	32601810	-	transcription initiation factor IIF beta subunit, putative, expressed
LOC_Os01g56560	Chr1	32608681	32611045	+	cyclase/dehydrase family protein, expressed
LOC_Os01g56570	Chr1	32611406	32613200	-	xylosyltransferase, putative, expressed
LOC_Os01g56580	Chr1	32615694	32622894	+	CK1_CaseinKinase_1a.3 - CK1 includes the casein kinase 1 kinases, expressed
LOC_Os01g56590	Chr1	32624170	32647048	+	guanine nucleotide exchange family protein, putative, expressed
LOC_Os01g56600	Chr1	32652482	32656601	+	signal recognition particle 54 kDa protein, putative, expressed
LOC_Os01g56610	Chr1	32656664	32658481	-	homocysteine S-methyltransferase protein, putative, expressed
LOC_Os01g56620	Chr1	32660700	32667425	-	pseudouridylate synthase, putative, expressed
LOC_Os01g56640	Chr1	32675440	32681407	-	transcription factor jumonji, putative, expressed
LOC_Os01g56670	Chr1	32699024	32709266	+	glycosyl hydrolase family 47 domain contain protein, expressed
LOC_Os01g56810	Chr1	32788487	32792750	-	cytokinin dehydrogenase precursor, putative, expressed
LOC_Os01g56860	Chr1	32838523	32842473	-	WD domain, G-beta repeat domain containing protein, expressed
LOC_Os01g56880	Chr1	32848236	32852610	-	purple acid phosphatase precursor, putative, expressed
LOC_Os01g56930	Chr1	32886850	32892644	+	eukaryotic aspartyl protease domain containing protein, expressed
LOC_Os01g56940	Chr1	32893379	32899784	+	flap endonuclease, putative, expressed
LOC_Os01g56980	Chr1	32910262	32925565	-	histidine acid phosphatase, putative, expressed
LOC_Os01g56990	Chr1	32929037	32932792	-	Regulator of chromosome condensation domain containing protein, expressed
LOC_Os01g57073	Chr1	32965305	32977407	+	insulin-degrading enzyme, putative, expressed
LOC_Os01g57082	Chr1	32984982	32994519	+	insulin-degrading enzyme, putative, expressed
LOC_Os01g57100	Chr1	32996762	32999264	+	expressed protein
LOC_Os01g57110	Chr1	33000047	33010221	-	SNF2 family N-terminal domain containing protein, expressed
LOC_Os01g57210	Chr1	33050635	33058497	+	katanin p80 WD40 repeat-containing subunit B1 homolog 1, putative, expressed
LOC_Os01g57260	Chr1	33089182	33090312	+	vacuolar protein sorting-associated protein 28 homolog 2, putative, expressed
LOC_Os01g57270	Chr1	33091621	33096363	+	disease resistance RPP13-like protein 1, putative, expressed
LOC_Os01g57350	Chr1	33137905	33152593	-	diacylglycerol kinase, putative, expressed
LOC_Os01g57360	Chr1	33154276	33158320	-	acyltransferase, putative, expressed
LOC_Os01g57410	Chr1	33182589	33186141	+	pentatricopeptide repeat domain containing protein, putative, expressed
LOC_Os01g57440	Chr1	33195328	33197885	-	DNA repair metallo-beta-lactamase, putative, expressed
LOC_Os01g57450	Chr1	33200667	33201485	-	universal stress protein domain containing protein, putative, expressed
LOC_Os01g57460	Chr1	33205177	33208686	+	frataxin, putative, expressed
LOC_Os01g57470	Chr1	33207652	33208693	-	EF hand family protein, putative, expressed
LOC_Os01g57480	Chr1	33210230	33216333	+	serine/threonine-protein kinase receptor precursor, putative, expressed
LOC_Os01g57490	Chr1	33218394	33223744	+	D-mannose binding lectin family protein, expressed
LOC_Os01g57510	Chr1	33227652	33231771	+	receptor protein kinase, putative, expressed
LOC_Os01g57540	Chr1	33240486	33243618	+	protein kinase, putative, expressed
LOC_Os01g57560	Chr1	33248875	33256713	-	serine/threonine-protein kinase receptor precursor, putative, expressed
LOC_Os01g57570	Chr1	33264231	33267760	+	NADPH-dependent FMN reductase domain containing protein, expressed
LOC_Os01g57610	Chr1	33308448	33311391	+	OsGH3.1 - Probable indole-3-acetic acid-amido synthetase, expressed
LOC_Os01g57630	Chr1	33318035	33322910	+	pentatricopeptide containing protein, putative, expressed
LOC_Os01g57700	Chr1	33359442	33361794	-	membrane protein, putative, expressed
LOC_Os01g57710	Chr1	33364239	33367379	-	membrane protein, putative, expressed
LOC_Os01g57720	Chr1	33368690	33374897	-	expressed protein
LOC_Os01g57770	Chr1	33409653	33415577	+	OsPOP4 - Putative Prolyl Oligopeptidase homologue, expressed
LOC_Os01g57790	Chr1	33423063	33426723	+	retrotransposon protein, putative, unclassified, expressed
LOC_Os01g57800	Chr1	33428601	33435416	+	retrotransposon protein, putative, Ty3-gypsy subclass, expressed
LOC_Os01g57854	Chr1	33453433	33460087	+	pectinesterase, putative, expressed
LOC_Os01g57870	Chr1	33460254	33463913	-	disease resistance protein RPS2, putative, expressed
LOC_Os01g57890	Chr1	33471900	33478535	+	Homeobox domain containing protein, expressed
LOC_Os01g57910	Chr1	33482291	33484203	-	KH domain containing protein, putative, expressed
LOC_Os01g57930	Chr1	33489285	33492959	-	CDP-alcohol phosphatidyltransferase, putative, expressed
LOC_Os01g57940	Chr1	33494602	33496693	+	tyrosine protein kinase domain containing protein, putative, expressed
LOC_Os01g57942	Chr1	33498513	33499211	+	cytochrome b6, putative, expressed
LOC_Os01g57945	Chr1	33500151	33500633	+	cytochrome b6-f complex subunit 4, putative, expressed
LOC_Os01g57946	Chr1	33500853	33501866	-	DNA-directed RNA polymerase subunit alpha, putative, expressed
LOC_Os01g57954	Chr1	33502759	33503082	-	translation initiation factor IF-1, chloroplast, putative, expressed
LOC_Os01g57956	Chr1	33503702	33504140	-	chloroplast 50S ribosomal protein L14, putative, expressed
LOC_Os01g57958	Chr1	33504237	33504874	-	chloroplast 50S ribosomal protein L16, putative, expressed
LOC_Os01g57960	Chr1	33506213	33508853	+	retrotransposon protein, putative, unclassified, expressed
LOC_Os01g57962	Chr1	33522543	33524747	-	photosystem I P700 chlorophyll a apoprotein A2, putative, expressed
LOC_Os01g57964	Chr1	33524773	33527025	-	photosystem I P700 chlorophyll a apoprotein A1, putative, expressed
LOC_Os01g57966	Chr1	33527626	33529604	-	photosystem I assembly protein ycf3, putative, expressed
LOC_Os01g58000	Chr1	33539907	33540440	-	ATP synthase epsilon chain, putative, expressed
LOC_Os01g58010	Chr1	33549465	33550448	+	ATP synthase, A subunit family protein, putative, expressed
LOC_Os01g58020	Chr1	33554171	33554788	+	ribulose bisphosphate carboxylase large chain precursor, putative, expressed
LOC_Os01g58022	Chr1	33560066	33560804	+	NADPH-dependent oxidoreductase, putative, expressed
LOC_Os01g58024	Chr1	33560902	33561739	+	NADPH-dependent oxidoreductase, putative, expressed
LOC_Os01g58038	Chr1	33570696	33570884	+	photosystem II reaction center protein Z, putative, expressed
LOC_Os01g58049	Chr1	33578192	33579131	+	photosystem I assembly protein ycf4, putative, expressed
LOC_Os01g58070	Chr1	33590636	33591661	-	polyphenol oxidase, putative, expressed
LOC_Os01g58100	Chr1	33601330	33605260	-	polyphenol oxidase, putative, expressed
LOC_Os01g58194	Chr1	33641954	33650995	+	protein disulfide isomerase, putative, expressed
LOC_Os01g58220	Chr1	33651142	33655180	-	translation initiation factor SUI1, putative, expressed
LOC_Os01g58240	Chr1	33659782	33672538	+	OsSub6 - Putative Subtilisin homologue, expressed
LOC_Os01g58270	Chr1	33674405	33679717	+	OsSub7 - Putative Subtilisin homologue, expressed
LOC_Os01g58280	Chr1	33684778	33688225	+	OsSub8 - Putative Subtilisin homologue, expressed
LOC_Os01g58290	Chr1	33691773	33696746	+	OsSub9 - Putative Subtilisin homologue, expressed
LOC_Os01g58380	Chr1	33730378	33733036	+	3-hydroxybutyryl-CoA dehydrogenase, putative, expressed
LOC_Os01g58550	Chr1	33837388	33838996	+	methyladenine glycosylase, putative, expressed
LOC_Os01g58570	Chr1	33853459	33858009	-	retrotransposon protein, putative, Ty3-gypsy subclass, expressed
LOC_Os01g58580	Chr1	33869142	33871840	+	ICE-like protease p20 domain containing protein, putative, expressed
LOC_Os01g58610	Chr1	33884920	33887413	+	phosphoglycerate kinase protein, putative, expressed
LOC_Os01g58640	Chr1	33897216	33904518	+	nucleotide pyrophosphatase/phosphodiesterase, putative, expressed
LOC_Os01g58680	Chr1	33919393	33924664	+	apurinic endonuclease-redox protein, putative, expressed
LOC_Os01g58690	Chr1	33926531	33929814	+	endonuclease/exonuclease/phosphatase family domain containing protein, expressed
LOC_Os01g58710	Chr1	33937751	33942999	+	retrotransposon protein, putative, Ty3-gypsy subclass, expressed
LOC_Os01g58740	Chr1	33952093	33956006	-	glycerol-3-phosphate dehydrogenase, putative, expressed
LOC_Os01g58780	Chr1	33968738	33970811	+	zinc finger, C3HC4 type domain containing protein, expressed
LOC_Os01g58790	Chr1	33971187	33977326	+	GHMP kinases ATP-binding protein, putative, expressed
LOC_Os01g58810	Chr1	33980148	33983735	+	retrotransposon protein, putative, Ty1-copia subclass, expressed
LOC_Os01g58870	Chr1	34017875	34018960	-	domain of unknown function, DUF250 domain containing protein, expressed
LOC_Os01g58920	Chr1	34051207	34060334	-	retrotransposon protein, putative, Ty3-gypsy subclass, expressed
LOC_Os01g58950	Chr1	34074828	34076357	+	cytochrome P450, putative, expressed
LOC_Os01g58960	Chr1	34084757	34086514	+	cytochrome P450, putative, expressed
LOC_Os01g58970	Chr1	34089461	34091401	+	cytochrome P450, putative, expressed
LOC_Os01g58990	Chr1	34094609	34096144	+	cytochrome P450, putative, expressed
LOC_Os01g59000	Chr1	34099444	34101175	+	cytochrome P450, putative, expressed
LOC_Os01g59020	Chr1	34115002	34116761	+	cytochrome P450, putative, expressed
LOC_Os01g59050	Chr1	34131829	34133381	+	cytochrome P450, putative, expressed
LOC_Os01g59080	Chr1	34138326	34139709	-	expressed protein
LOC_Os01g59100	Chr1	34141403	34145203	+	cytokinin-N-glucosyltransferase 1, putative, expressed
LOC_Os01g59120	Chr1	34149431	34152417	-	cyclin, putative, expressed
LOC_Os01g59140	Chr1	34163519	34166383	-	DNA-directed RNA polymerases I, II, and III subunit RPABC1, putative, expressed
LOC_Os01g59150	Chr1	34167933	34171810	+	tubulin/FtsZ domain containing protein, putative, expressed
LOC_Os01g59160	Chr1	34175921	34179798	-	UBA/TS-N domain containing protein, expressed
LOC_Os01g59220	Chr1	34207948	34215178	+	retrotransposon protein, putative, unclassified, expressed
LOC_Os01g59340	Chr1	34295651	34307049	+	dihydropyrimidinase, putative, expressed
LOC_Os01g59360	Chr1	34325310	34328118	+	CAMK_CAMK_like.10 - CAMK includes calcium/calmodulin depedent protein kinases, expressed
LOC_Os01g59440	Chr1	34379096	34382030	+	BRASSINOSTEROID INSENSITIVE 1-associated receptor kinase 1 precursor, putative, expressed
LOC_Os01g59490	Chr1	34406376	34409218	+	FAD dependent oxidoreductase domain containing protein, expressed
LOC_Os01g59500	Chr1	34409226	34412582	-	U3 small nucleolar RNA-associated protein 11, putative, expressed
LOC_Os01g59530	Chr1	34420990	34423678	+	OsCML1 - Calmodulin-related calcium sensor protein, expressed
LOC_Os01g59550	Chr1	34427712	34436315	-	senescence-induced receptor-like serine/threonine-protein kinase precursor, putative, expressed
LOC_Os01g59560	Chr1	34437262	34444377	-	protein kinase domain containing protein, expressed
LOC_Os01g59570	Chr1	34445743	34454439	-	senescence-induced receptor-like serine/threonine-protein kinase precursor, putative, expressed
LOC_Os01g59580	Chr1	34458723	34466010	-	retrotransposon protein, putative, unclassified, expressed
LOC_Os01g59600	Chr1	34471014	34475523	+	peptidase, T1 family, putative, expressed
LOC_Os01g59620	Chr1	34480551	34484984	+	histone-lysine N-methyltransferase, H3 lysine-9 specific SUVH1, putative, expressed
LOC_Os01g59660	Chr1	34508364	34512781	+	MYB family transcription factor, putative, expressed
LOC_Os01g59730	Chr1	34550353	34552638	-	ribosomal protein L7Ae, putative, expressed
LOC_Os01g59750	Chr1	34560664	34564311	-	histidine triad family protein, putative, expressed
LOC_Os01g59790	Chr1	34580341	34584323	+	ADP-ribosylation factor, putative, expressed
LOC_Os01g59800	Chr1	34583515	34587110	-	EAP30/Vps36 family domain containing protein, expressed
LOC_Os01g59819	Chr1	34588827	34602432	-	Os1bglu2 - beta-glucosidase homologue, similar to G. max isohydroxyurate hydrolase, expressed
LOC_Os01g59840	Chr1	34605755	34610973	-	Os1bglu3 - beta-glucosidase homologue, similar to G. max isohydroxyurate hydrolase, expressed
LOC_Os01g59850	Chr1	34612587	34619005	+	GTPase-activating protein, putative, expressed
LOC_Os01g59920	Chr1	34647037	34650771	-	cysteine synthase, chloroplast precursor, putative, expressed
LOC_Os01g59930	Chr1	34652074	34655488	-	NADH-cytochrome b5 reductase, putative, expressed
LOC_Os01g59990	Chr1	34682518	34685485	+	ribosomal protein L24, putative, expressed
LOC_Os01g60010	Chr1	34689869	34691517	+	PPR repeat domain containing protein, putative, expressed
LOC_Os01g60040	Chr1	34705470	34722561	-	HEAT repeat family protein, putative, expressed
LOC_Os01g60050	Chr1	34731210	34735202	-	HEAT, putative, expressed
LOC_Os01g60060	Chr1	34738321	34744027	+	leucine-rich repeat family protein, putative, expressed
LOC_Os01g60080	Chr1	34746852	34749514	+	monocopper oxidase, putative, expressed
LOC_Os01g60120	Chr1	34776125	34780863	-	transmembrane protein 56, putative, expressed
LOC_Os01g60140	Chr1	34788401	34791620	+	ATCHX15, putative, expressed
LOC_Os01g60190	Chr1	34804284	34808095	+	2,3-bisphosphoglycerate-independent phosphoglycerate mutase, putative, expressed
LOC_Os01g60220	Chr1	34823945	34830100	-	transposon protein, putative, unclassified, expressed
LOC_Os01g60230	Chr1	34834372	34838707	+	auxin efflux carrier component, putative, expressed
LOC_Os01g60260	Chr1	34852308	34855920	+	KH domain containing protein, putative, expressed
LOC_Os01g60280	Chr1	34868404	34879449	-	ATP binding protein, putative, expressed
LOC_Os01g60330	Chr1	34899156	34901733	+	inactive receptor kinase At2g26730 precursor, putative, expressed
LOC_Os01g60340	Chr1	34902303	34906955	-	NTMC2Type1.1 protein, putative, expressed
LOC_Os01g60350	Chr1	34908079	34912602	-	expressed protein
LOC_Os01g60360	Chr1	34917682	34919409	+	ubiquitin-conjugating enzyme, putative, expressed
LOC_Os01g60380	Chr1	34924927	34929345	+	retrotransposon protein, putative, Ty3-gypsy subclass, expressed
LOC_Os01g60410	Chr1	34937720	34941996	+	ubiquitin-conjugating enzyme, putative, expressed
LOC_Os01g60440	Chr1	34949106	34959355	-	HEAT repeat family protein, putative, expressed
LOC_Os01g60450	Chr1	34961976	34963642	-	cytochrome P450, putative, expressed
LOC_Os01g60480	Chr1	34971082	34975562	+	retrotransposon protein, putative, unclassified, expressed
LOC_Os01g60620	Chr1	35041524	35047753	-	retrotransposon protein, putative, unclassified, expressed
LOC_Os01g60660	Chr1	35069246	35074491	-	methionyl-tRNA synthetase, putative, expressed
LOC_Os01g60670	Chr1	35081925	35085588	-	receptor-like protein kinase precursor, putative, expressed
LOC_Os01g60700	Chr1	35096177	35100619	-	serine/threonine-protein kinase NAK, putative, expressed
LOC_Os01g60730	Chr1	35121625	35122986	-	RING-H2 finger protein, putative, expressed
LOC_Os01g60790	Chr1	35153694	35155904	+	40S ribosomal protein S26, putative, expressed
LOC_Os01g60860	Chr1	35185511	35188004	-	spotted leaf 11, putative, expressed
LOC_Os01g60910	Chr1	35228867	35231733	+	CAMK_KIN1/SNF1/Nim1_like.12 - CAMK includes calcium/calmodulin depedent protein kinases, expressed
LOC_Os01g60970	Chr1	35272658	35277718	+	transposon protein, putative, unclassified, expressed
LOC_Os01g60980	Chr1	35279877	35286598	+	retrotransposon protein, putative, Ty3-gypsy subclass, expressed
LOC_Os01g60990	Chr1	35289511	35290896	+	retrotransposon protein, putative, unclassified, expressed
LOC_Os01g61030	Chr1	35314359	35318845	-	VHS and GAT domain containing protein, expressed
LOC_Os01g61044	Chr1	35320780	35323282	-	transmembrane amino acid transporter protein, putative, expressed
LOC_Os01g61070	Chr1	35332705	35333504	+	heavy metal-associated domain containing protein, expressed
LOC_Os01g61120	Chr1	35386694	35391613	-	expressed protein
LOC_Os01g61150	Chr1	35396166	35400248	-	phox domain-containing protein, putative, expressed
LOC_Os01g61160	Chr1	35402795	35405309	+	laccase precursor protein, putative, expressed
LOC_Os01g61200	Chr1	35415706	35417584	-	GDSL-like lipase/acylhydrolase, putative, expressed
LOC_Os01g61230	Chr1	35430856	35432885	+	dihydroflavonol-4-reductase, putative, expressed
LOC_Os01g61250	Chr1	35436701	35441737	+	methyltransferase, putative, expressed
LOC_Os01g61270	Chr1	35446999	35452956	+	retrotransposon protein, putative, Ty3-gypsy subclass, expressed
LOC_Os01g61330	Chr1	35480043	35482190	-	ankyrin homolog precursor, putative, expressed
LOC_Os01g61350	Chr1	35491910	35492921	+	glutaredoxin, putative, expressed
LOC_Os01g61380	Chr1	35499017	35501765	+	lactate/malate dehydrogenase, putative, expressed
LOC_Os01g61390	Chr1	35501850	35505052	-	transposon protein, putative, unclassified, expressed
LOC_Os01g61400	Chr1	35505448	35508543	-	sufB/sufD domain containing protein, putative, expressed
LOC_Os01g61410	Chr1	35508976	35513090	+	NADH-ubiquinone oxidoreductase, mitochondrial precursor, putative, expressed
LOC_Os01g61420	Chr1	35513518	35517546	-	zinc finger, C3HC4 type domain containing protein, expressed
LOC_Os01g61470	Chr1	35547901	35548470	-	zinc finger, C3HC4 type domain containing protein, expressed
LOC_Os01g61490	Chr1	35568651	35576219	+	retrotransposon protein, putative, unclassified, expressed
LOC_Os01g61510	Chr1	35585865	35588377	-	ammonium transporter protein, putative, expressed
LOC_Os01g61550	Chr1	35597092	35599018	-	ammonium transporter protein, putative, expressed
LOC_Os01g61560	Chr1	35601031	35604029	-	phosphatidate cytidylyltransferase, putative, expressed
LOC_Os01g61570	Chr1	35605705	35607916	+	GDSL-like lipase/acylhydrolase, putative, expressed
LOC_Os01g61590	Chr1	35619684	35625793	+	CAMK_CAMK_like.1 - CAMK includes calcium/calmodulin depedent protein kinases, expressed
LOC_Os01g61610	Chr1	35636303	35641236	+	flavonol synthase/flavanone 3-hydroxylase, putative, expressed
LOC_Os01g61620	Chr1	35653186	35658406	+	protein kinase family protein, putative, expressed
LOC_Os01g61630	Chr1	35658744	35661037	+	expressed protein
LOC_Os01g61640	Chr1	35661080	35663905	-	NLI interacting factor-like phosphatase, putative, expressed
LOC_Os01g61660	Chr1	35673666	35679619	-	retrotransposon protein, putative, unclassified, expressed
LOC_Os01g61670	Chr1	35682305	35685757	+	ureidoglycolate hydrolase, putative, expressed
LOC_Os01g61690	Chr1	35688056	35691686	-	OsSCP5 - Putative Serine Carboxypeptidase homologue, expressed
LOC_Os01g61700	Chr1	35692800	35693786	-	ATP-dependent Clp protease adaptor protein ClpS containing protein, expressed
LOC_Os01g61710	Chr1	35700434	35707800	-	coatomer subunit delta, putative, expressed
LOC_Os01g61780	Chr1	35732665	35743686	+	vacuolar ATP synthase 98 kDa subunit, putative, expressed
LOC_Os01g61810	Chr1	35756334	35758551	-	histone-like transcription factor and archaeal histone, putative, expressed
LOC_Os01g61814	Chr1	35760287	35765066	-	40S ribosomal protein S23, putative, expressed
LOC_Os01g61830	Chr1	35767582	35772377	+	zinc finger C-x8-C-x5-C-x3-H type family protein, expressed
LOC_Os01g61860	Chr1	35784462	35793928	-	TBC domain containing protein, expressed
LOC_Os01g61880	Chr1	35813148	35817684	+	respiratory burst oxidase, putative, expressed
LOC_Os01g61920	Chr1	35840515	35841322	+	Core histone H2A/H2B/H3/H4 domain containing protein, putative, expressed
LOC_Os01g61930	Chr1	35844675	35854979	+	SAC3/GANP family protein, putative, expressed
LOC_Os01g61940	Chr1	35861147	35863908	+	white-brown complex homolog protein, putative, expressed
LOC_Os01g61990	Chr1	35884769	35889014	-	ankyrin repeat-containing protein, putative, expressed
LOC_Os01g62000	Chr1	35889803	35891365	+	pectate lyase 4 precursor, putative, expressed
LOC_Os01g62010	Chr1	35893281	35895178	+	hydrolase, alpha/beta fold family domain containing protein, expressed
LOC_Os01g62020	Chr1	35896974	35900582	+	NAD dependent epimerase/dehydratase family domain containing protein, expressed
LOC_Os01g62040	Chr1	35902960	35908326	+	ruvB-like, putative, expressed
LOC_Os01g62070	Chr1	35916734	35921969	-	cation efflux family protein, putative, expressed
LOC_Os01g62080	Chr1	35923800	35929979	-	serine/threonine-protein kinase AFC1, putative, expressed
LOC_Os01g62100	Chr1	35940240	35949471	+	retrotransposon protein, putative, unclassified, expressed
LOC_Os01g62210	Chr1	36007366	36008846	+	50S ribosomal protein L17, putative, expressed
LOC_Os01g62220	Chr1	36011650	36013020	+	pentatricopeptide, putative, expressed
LOC_Os01g62230	Chr1	36013832	36014697	-	Core histone H2A/H2B/H3/H4 domain containing protein, putative, expressed
LOC_Os01g62244	Chr1	36017204	36019479	-	ubiquitin-conjugating enzyme, putative, expressed
LOC_Os01g62290	Chr1	36039706	36043510	+	DnaK family protein, putative, expressed
LOC_Os01g62320	Chr1	36068719	36073169	+	retrotransposon protein, putative, unclassified, expressed
LOC_Os01g62330	Chr1	36073881	36075674	+	retrotransposon protein, putative, Ty3-gypsy subclass
LOC_Os01g62350	Chr1	36083051	36085662	-	60S ribosomal protein L36-2, putative, expressed
LOC_Os01g62370	Chr1	36094898	36096865	+	ENTH domain containing protein, expressed
LOC_Os01g62410	Chr1	36122778	36128487	+	MYB family transcription factor, putative, expressed
LOC_Os01g62420	Chr1	36129310	36131617	+	triosephosphate isomerase, cytosolic, putative, expressed
LOC_Os01g62430	Chr1	36135811	36137295	+	C2 domain containing protein, putative, expressed
LOC_Os01g62440	Chr1	36138699	36146302	-	ribonuclease protein, putative, expressed
LOC_Os01g62480	Chr1	36165920	36168939	-	laccase precursor protein, putative, expressed
LOC_Os01g62490	Chr1	36177289	36180127	-	laccase precursor protein, putative, expressed
LOC_Os01g62500	Chr1	36182449	36187998	-	OsFtsH3 FtsH protease, homologue of AtFtsH3/10, expressed
LOC_Os01g62570	Chr1	36222348	36228582	+	ATP/GTP/Ca++ binding protein, putative, expressed
LOC_Os01g62600	Chr1	36236842	36239066	+	laccase precursor protein, putative, expressed
LOC_Os01g62610	Chr1	36253547	36256977	+	peptidyl-prolyl cis-trans isomerase, FKBP-type, putative, expressed
LOC_Os01g62620	Chr1	36257435	36261729	-	DHHC zinc finger domain containing protein, expressed
LOC_Os01g62640	Chr1	36274026	36274733	-	zinc finger, C3HC4 type domain containing protein, expressed
LOC_Os01g62650	Chr1	36278953	36286403	+	pumilio-family RNA binding protein, putative, expressed
LOC_Os01g62750	Chr1	36325683	36336561	-	expressed protein
LOC_Os01g62760	Chr1	36343948	36346078	+	protein phosphatase 2C, putative, expressed
LOC_Os01g62780	Chr1	36354704	36358027	+	expressed protein
LOC_Os01g62790	Chr1	36359709	36365444	+	expressed protein
LOC_Os01g62810	Chr1	36379629	36385391	+	regulator of chromosome condensation, putative, expressed
LOC_Os01g62820	Chr1	36385625	36390411	-	Transcription initiation factor TFIID subunit A containing protein, expressed
LOC_Os01g62840	Chr1	36395486	36398185	+	mannose-1-phosphate guanyltransferase, putative, expressed
LOC_Os01g62860	Chr1	36403442	36407380	+	oxidoreductase, aldo/keto reductase family protein, putative, expressed
LOC_Os01g62870	Chr1	36410638	36414610	+	oxidoreductase, aldo/keto reductase family protein, putative, expressed
LOC_Os01g62880	Chr1	36418114	36420455	+	oxidoreductase, aldo/keto reductase family protein, putative, expressed
LOC_Os01g62900	Chr1	36430978	36440843	+	amino acid kinase, putative, expressed
LOC_Os01g62920	Chr1	36445019	36449951	-	homeodomain protein, putative, expressed
LOC_Os01g62950	Chr1	36467915	36470441	-	ras-related protein, putative, expressed
LOC_Os01g63010	Chr1	36496069	36498165	-	universal stress protein domain containing protein, putative, expressed
LOC_Os01g63080	Chr1	36548281	36556191	-	retrotransposon protein, putative, Ty3-gypsy subclass, expressed
LOC_Os01g63090	Chr1	36561018	36562664	-	retrotransposon protein, putative, Ty3-gypsy subclass, expressed
LOC_Os01g63100	Chr1	36564186	36569809	+	retrotransposon protein, putative, unclassified, expressed
LOC_Os01g63120	Chr1	36576145	36580596	-	retrotransposon protein, putative, Ty3-gypsy subclass, expressed
LOC_Os01g63150	Chr1	36587791	36600491	-	retrotransposon protein, putative, Ty3-gypsy subclass, expressed
LOC_Os01g63160	Chr1	36606535	36608135	-	MYB family transcription factor, putative, expressed
LOC_Os01g63180	Chr1	36616801	36621516	+	laccase-6 precursor, putative, expressed
LOC_Os01g63190	Chr1	36622827	36627675	+	laccase precursor protein, putative, expressed
LOC_Os01g63200	Chr1	36634331	36636980	+	laccase precursor protein, putative, expressed
LOC_Os01g63210	Chr1	36639626	36640584	+	SOUL heme-binding protein, putative, expressed
LOC_Os01g63220	Chr1	36640943	36643202	+	kinase, pfkB family, putative, expressed
LOC_Os01g63260	Chr1	36667119	36667925	+	3-oxo-5-alpha-steroid 4-dehydrogenase, putative, expressed
LOC_Os01g63270	Chr1	36670221	36676478	-	alpha-glucan phosphorylast isozyme, putative, expressed
LOC_Os01g63280	Chr1	36683709	36687154	-	tyrosine protein kinase domain containing protein, putative, expressed
LOC_Os01g63290	Chr1	36687545	36691374	-	transporter, major facilitator family, putative, expressed
LOC_Os01g63400	Chr1	36732836	36737401	+	PPR repeat containing protein, expressed
LOC_Os01g63540	Chr1	36840077	36842130	+	cytochrome P450, putative, expressed
LOC_Os01g63550	Chr1	36846837	36851046	-	retrotransposon protein, putative, Ty3-gypsy subclass, expressed
LOC_Os01g63580	Chr1	36863214	36866375	-	glycerol-3-phosphate acyltransferase, putative, expressed
LOC_Os01g63650	Chr1	36914260	36916988	-	retrotransposon protein, putative, unclassified, expressed
LOC_Os01g63660	Chr1	36917926	36920914	+	retrotransposon protein, putative, Ty3-gypsy subclass
LOC_Os01g63680	Chr1	36936984	36939364	+	MYB family transcription factor, putative, expressed
LOC_Os01g63710	Chr1	36951117	36956735	+	CDC6 - Putative DNA replication initiation protein, expressed
LOC_Os01g63780	Chr1	37005746	37011356	-	nsp1-like C-terminal region family protein, expressed
LOC_Os01g63810	Chr1	37021488	37024131	+	starch binding domain containing protein, putative, expressed
LOC_Os01g63830	Chr1	37034026	37036018	-	dehydrodolichyl diphosphate synthase, putative, expressed
LOC_Os01g63840	Chr1	37039556	37043234	-	3-deoxy-D-manno-octulosonic-acid transferase, putative, expressed
LOC_Os01g63870	Chr1	37060600	37064615	+	nucleobase-ascorbate transporter, putative, expressed
LOC_Os01g63890	Chr1	37069394	37071912	-	G10 protein, putative, expressed
LOC_Os01g63900	Chr1	37076467	37079538	+	WD domain, G-beta repeat domain containing protein, expressed
LOC_Os01g63910	Chr1	37080289	37088932	-	AT hook motif family protein, expressed
LOC_Os01g63930	Chr1	37095403	37099183	-	cytochrome P450, putative, expressed
LOC_Os01g63940	Chr1	37118464	37121374	-	Transcription initiation factor TFIID subunit A containing protein, expressed
LOC_Os01g63960	Chr1	37128421	37132770	+	retrotransposon protein, putative, Ty1-copia subclass, expressed
LOC_Os01g63990	Chr1	37154448	37157450	+	hydrolase, alpha/beta fold family protein, putative, expressed
LOC_Os01g64060	Chr1	37204855	37206123	-	retrotransposon protein, putative, Ty3-gypsy subclass
LOC_Os01g64070	Chr1	37210850	37217124	-	retrotransposon protein, putative, Ty3-gypsy subclass, expressed
LOC_Os01g64080	Chr1	37222718	37229008	-	retrotransposon protein, putative, Ty3-gypsy subclass, expressed
LOC_Os01g64090	Chr1	37231748	37234375	+	L1P family of ribosomal proteins domain containing protein, expressed
LOC_Os01g64100	Chr1	37235781	37237357	+	glycosyl hydrolase, putative, expressed
LOC_Os01g64110	Chr1	37238901	37240778	+	glycosyl hydrolase, putative, expressed
LOC_Os01g64120	Chr1	37241155	37242103	+	2Fe-2S iron-sulfur cluster binding domain containing protein, expressed
LOC_Os01g64262	Chr1	37310829	37314736	-	hydrolase, alpha/beta fold family, putative, expressed
LOC_Os01g64280	Chr1	37315291	37320517	-	sorting nexin 1, putative, expressed
LOC_Os01g64490	Chr1	37417030	37423374	-	protein kinase domain containing protein, expressed
LOC_Os01g64520	Chr1	37440429	37444669	-	uricase, putative, expressed
LOC_Os01g64600	Chr1	37490731	37496885	+	retrotransposon protein, putative, unclassified, expressed
LOC_Os01g64620	Chr1	37505155	37506089	+	zinc finger, C3HC4 type domain containing protein, expressed
LOC_Os01g64630	Chr1	37509885	37513369	+	actin, putative, expressed
LOC_Os01g64640	Chr1	37513746	37514564	+	histone H3, putative, expressed
LOC_Os01g64650	Chr1	37514763	37518597	+	VAMP-like protein YKT62, putative, expressed
LOC_Os01g64660	Chr1	37519523	37522613	+	fructose-1,6-bisphosphatase, putative, expressed
LOC_Os01g64670	Chr1	37521803	37524040	-	soluble inorganic pyrophosphatase, putative, expressed
LOC_Os01g64680	Chr1	37526134	37526646	-	bolA, putative, expressed
LOC_Os01g64690	Chr1	37527399	37529102	-	LSM domain containing protein, expressed
LOC_Os01g64700	Chr1	37535946	37539386	+	OsFBT3 - F-box and tubby domain containing protein, expressed
LOC_Os01g64750	Chr1	37566051	37575992	+	sterol 3-beta-glucosyltransferase, putative, expressed
LOC_Os01g64760	Chr1	37576887	37579109	+	Yip1 domain containing protein, expressed
LOC_Os01g64780	Chr1	37584160	37588117	-	COV1, putative, expressed
LOC_Os01g64810	Chr1	37615955	37622095	-	zinc finger DHHC domain-containing protein, putative, expressed
LOC_Os01g64820	Chr1	37625795	37636034	-	POLA1 - Putative DNA polymerase alpha catalytic subunit, expressed
LOC_Os01g64850	Chr1	37647019	37649292	+	OsSub10 - Putative Subtilisin homologue, expressed
LOC_Os01g64860	Chr1	37651834	37654383	+	OsSub11 - Putative Subtilisin homologue, expressed
LOC_Os01g64880	Chr1	37661778	37662433	-	expressed protein
LOC_Os01g64890	Chr1	37664117	37667349	+	CorA-like magnesium transporter protein, putative, expressed
LOC_Os01g64900	Chr1	37666708	37681708	-	HEAT, putative, expressed
LOC_Os01g64970	Chr1	37710241	37715296	+	CAMK_CAMK_like.11 - CAMK includes calcium/calmodulin depedent protein kinases, expressed
LOC_Os01g64980	Chr1	37714296	37720652	-	ion channel DMI1, chloroplast precursor, putative, expressed
LOC_Os01g64990	Chr1	37724041	37731905	+	GPI transamidase subunit PIG-U domain containing protein, expressed
LOC_Os01g65000	Chr1	37735280	37737641	+	ammonium transporter protein, putative, expressed
LOC_Os01g65010	Chr1	37739465	37742721	-	serine/threonine-protein kinase receptor precursor, putative, expressed
LOC_Os01g65060	Chr1	37760557	37762299	+	S-domain receptor-like protein kinase, putative, expressed
LOC_Os01g65070	Chr1	37763432	37770402	+	hydrolase, alpha/beta fold family domain containing protein, expressed
LOC_Os01g65090	Chr1	37779509	37782884	+	aminotransferase, classes I and II, domain containing protein, expressed
LOC_Os01g65100	Chr1	37790111	37792998	+	peptide transporter, putative, expressed
LOC_Os01g65110	Chr1	37795596	37797746	+	POT family protein, expressed
LOC_Os01g65150	Chr1	37814673	37816775	+	proton-dependent oligopeptide transport, putative, expressed
LOC_Os01g65169	Chr1	37821218	37827014	+	proton-dependent oligopeptide transport, putative, expressed
LOC_Os01g65190	Chr1	37828274	37832381	+	POT domain containing peptide transporter, putative, expressed
[truncated: 16,822 more rows]
