# Supplementary material for: Analyses of Old “Prokaryotic” Proteins Indicate Functional Diversification in Arabidopsis and Oryza sativa
Source: Front Plant Sci. 2016 Mar 15;7:304. doi: 10.3389/fpls.2016.00304 (PMC4792156; doi:10.3389/fpls.2016.00304)
Supplement: Supplementary Table 2 — Common domain arrangement identified in old “prokaryotic” proteins in Arabidopsis and Oryza sativa along with their respective functions in the two genomes. [file Table2.XLSX]

## Sheet: Sheet1
Domain Arrangement	Arabidopsis (Process)	Number of genes	Rice (Process)	Number of Genes
Fer2_4 NADH-G_4Fe-4S_3	ATP synthesis coupled electron transport	6	cellular process	1
	oxidation-reduction process	2	biosynthetic process	1
			metabolic process	1
			response to stress	1
Thioredoxin Thioredoxin	glycerol ether metabolic process	4	response to abiotic stimulus	1
	response to cadmium ion	1	cellular process	3
	cell redox homeostasis	4	metabolic process	3
GATase_7 Pribosyltran	metabolic process	3	multicellular organismal development	1
	purine base biosynthetic process	6	biosynthetic process	2
			nucleobase, nucleoside, nucleotide and nucleic acid metabolic process	2
Vps39_1 Vps39_2	intracellular protein transport	2	metabolic process	1
zf-Sec23_Sec24 Sec23_trunk Sec23_BS Sec23_helical Gelsolin	ER to Golgi vesicle-mediated transport	26	cellular process	6
PRK PRK	metabolic process	2	metabolic process	1
			biosynthetic process	1
Transket_pyr Transketolase_C	metabolic process	9	cellular process	9
	defense response to bacterium	2	biosynthetic process	9
	terpenoid biosynthetic process	8	response to biotic stimulus	4
			carbohydrate metabolic process	6
Meth_synt_1 Meth_synt_2	cellular amino acid biosynthetic process	14	response to abiotic stimulus	4
	response to salt stress	10	biosynthetic process	4
	response to cadmium ion	3	cellular process	4
HATPase_c DNA_gyraseB	DNA topological change	2	cellular process	3
			biosynthetic process	3
			cellular component organization	1
			nucleobase, nucleoside, nucleotide and nucleic acid metabolic process	3
3HCDH_N 3HCDH	metabolic process	2	cellular process	6
	fatty acid metabolic process	6	multicellular organismal development	1
	oxidation-reduction process	3	flower development	1
			metabolic process	6
PRO8NT PROCN RRM_4 U5_2-snRNA_bdg U6-snRNA_bdg PRP8_domainIV PROCT	nuclear mRNA splicing, via spliceosome	4	nucleobase, nucleoside, nucleotide and nucleic acid metabolic process	1
Kinesin HHH_3	DNA repair	3	cellular process	2
	microtubule-based movement	2	metabolic process	2
SecA_DEAD SecA_PP_bind	protein targeting	8	cellular process	1
	protein import	4	multicellular organismal development	1
	intracellular protein transport	8	response to abiotic stimulus	1
			cellular component organization	1
			cell differentiation	1
Ribosomal_S13_N Ribosomal_S15	translation	6	multicellular organismal development	3
			cellular component organization	3
			cell differentiation	3
GMC_oxred_N GMC_oxred_C	alcohol metabolic process	8	cellular process	3
	oxidation-reduction process	12	multicellular organismal development	2
			biosynthetic process	1
			lipid metabolic process	2
PAS_9 PAS_9	two-component signal transduction system (phosphorelay)	3	protein modification process	1
	regulation of transcription, DNA-dependent	9	signal transduction	1
Inhibitor_I9 Peptidase_S8	negative regulation of catalytic activity	56	cellular process	12
	proteolysis	56	protein metabolic process	51
	N-terminal protein myristoylation	3	cellular component organization	4
	response to cadmium ion	1	metabolic process	51
PLAT Lipoxygenase	oxidation-reduction process	6	response to abiotic stimulus	7
			multicellular organismal development	8
			biosynthetic process	8
			response to biotic stimulus	8
			cellular process	8
			cellular component organization	1
			response to stress	8
B_lectin Pkinase	recognition of pollen	7	pollen-pistil interaction	53
	protein phosphorylation	42	protein modification process	98
			cellular process	51
ABC_tran ABC_tran_2 ABC_tran	response to cadmium ion	1	response to biotic stimulus	1
			transport	7
GATase_7 Asn_synthase	asparagine biosynthetic process	16	cellular process	4
			response to stress	2
RNA_pol_Rpb1_1 RNA_pol_Rpb1_2 RNA_pol_Rpb1_3 RNA_pol_Rpb1_4 RNA_pol_Rpb1_5	transcription, DNA-dependent	5	biosynthetic process	1
zf-RING_2 VWA	N-terminal protein myristoylation	3	protein modification process	2
HMA Hydrolase	cation transport	5	cellular process	4
	ATP biosynthetic process	10	nucleobase, nucleoside, nucleotide and nucleic acid metabolic process	3
	metal ion transport	5	generation of precursor metabolites and energy	3
	metabolic process	5	biological_process	1
Trypsin_2 PDZ_2	proteolysis	9	protein metabolic process	7
			metabolic process	2
			generation of precursor metabolites and energy	6
Response_reg Myb_DNA-binding	two-component signal transduction system (phosphorelay)	11	cellular process	7
	regulation of transcription, DNA-dependent	33	multicellular organismal development	7
			biosynthetic process	8
			signal transduction	8
RNase_PH RNase_PH_C	RNA processing	22	cellular process	2
			biosynthetic process	2
			nucleobase, nucleoside, nucleotide and nucleic acid metabolic process	10
RNA_pol_Rpb2_2 RNA_pol_Rpb2_3 RNA_pol_Rpa2_4 RNA_pol_Rpb2_6 RNA_pol_Rpb2_7	transcription, DNA-dependent	1	biosynthetic process	1
DHquinase_I Shikimate_dh_N	oxidation-reduction process	1	cellular process	4
			metabolic process	4
			post-embryonic development	4
GTP_EFTU GTP_EFTU_D2 IF-2	translational initiation	3	catabolic process	4
			translation	5
Rep-A_N tRNA_anti	DNA replication	18	response to abiotic stimulus	1
			multicellular organismal development	1
			biosynthetic process	3
			cellular component organization	1
AAA_25 ChlI	DNA repair	3	biosynthetic process	1
	DNA replication	3	protein metabolic process	1
	proteolysis	1	nucleobase, nucleoside, nucleotide and nucleic acid metabolic process	1
GAF HisKA Response_reg	signal transduction	3	protein modification process	3
	regulation of transcription, DNA-dependent	9	response to endogenous stimulus	3
Pyr_redox_2 Pyr_redox	response to cadmium ion	7	response to abiotic stimulus	3
	removal of superoxide radicals	6	biosynthetic process	2
	oxidation-reduction process	19	pollination	2
	response to salt stress	2	cellular process	1
			cell growth	2
			metabolic process	12
			response to stress	4
Pkinase EF_hand_5 EF_hand_5	signal transduction	1	protein modification process	32
	N-terminal protein myristoylation	63	multicellular organismal development	4
	response to cadmium ion	1	biosynthetic process	29
	protein phosphorylation	129	pollination	4
			cellular process	3
			cell growth	4
			response to abiotic stimulus	3
ABC_tran ABC_tran	transmembrane transport	88	cellular process	49
	transport	44	cellular component organization	5
			cell growth	3
			carbohydrate metabolic process	2
			response to stress	6
			cellular homeostasis	1
			anatomical structure morphogenesis	3
			transport	51
			response to external stimulus	5
			multicellular organismal development	7
			flower development	5
			tropism	8
Pkinase U-box	protein ubiquitination	15	metabolic process	13
	protein phosphorylation	15	response to stress	13
Transketolase_N Transket_pyr Transketolase_C	metabolic process	3	metabolic process	2
	response to cadmium ion	2	biological_process	2
AIRS AIRS_C AIRS_C GATase_5	'de novo' IMP biosynthetic process	2	metabolic process	2
PRK CYTH	phosphate-containing compound metabolic process	4	metabolic process	2
	metabolic process	2	biosynthetic process	2
GTP_EFTU GTP_EFTU_D2 EFG_IV EFG_C	translational elongation	9	response to abiotic stimulus	5
	response to cadmium ion	1	multicellular organismal development	1
			cellular component organization	1
			nucleobase, nucleoside, nucleotide and nucleic acid metabolic process	1
			response to stress	5
			post-embryonic development	2
DnaJ DnaJ-X	protein folding	21	cellular process	5
GATase_2 GATase_6	metabolic process	1	metabolic process	2
	carbohydrate metabolic process	1	carbohydrate metabolic process	2
ACT_5 ACT_5	metabolic process	5	metabolic process	4
	branched chain family amino acid biosynthetic process	10	biosynthetic process	4
Lyase_1 FumaraseC_C	fumarate metabolic process	10	response to abiotic stimulus	1
	tricarboxylic acid cycle	15	multicellular organismal development	1
	response to salt stress	10	pollination	1
Pribosyltran_N Pribosyltran	ribonucleoside monophosphate biosynthetic process	12	cellular process	7
	nucleotide biosynthetic process	14	biosynthetic process	9
Glyco_hydro_1 Glyco_hydro_1	carbohydrate metabolic process	4	metabolic process	9
			response to stress	7
CoA_binding Ligase_CoA	metabolic process	3	metabolic process	1
PAS_9 PAS_9 Pkinase	two-component signal transduction system (phosphorelay)	6	response to abiotic stimulus	10
	regulation of transcription, DNA-dependent	18	protein modification process	10
	signal transduction	6	tropism	10
	protein phosphorylation	18	signal transduction	10
Ion_trans_2 Ion_trans_2	potassium ion transmembrane transport	12	cellular process	4
			cellular component organization	3
			cellular homeostasis	3
UBA HECT	cellular protein modification process	9	cellular process	1
			catabolic process	1
PAS_9 Pkinase_Tyr	signal transduction	9	cellular process	2
	protein phosphorylation	30	biosynthetic process	2
	regulation of transcription, DNA-dependent	30	signal transduction	2
EF_hand_4 FAD_binding_8 NAD_binding_6	oxidation-reduction process	2	cellular process	5
			biosynthetic process	3
			response to biotic stimulus	2
			response to abiotic stimulus	4
			cell death	5
Malectin Pkinase	protein phosphorylation	6	metabolic process	1
			protein modification process	19
GSH_synth_ATP GSH_synthase	glutathione biosynthetic process	2	protein modification process	5
	N-terminal protein myristoylation	3	response to endogenous stimulus	5
Pkinase Pkinase_Tyr	protein phosphorylation	9	protein modification process	9
			signal transduction	2
			pollen-pistil interaction	1
			cell growth	2
			carbohydrate metabolic process	2
			cellular component organization	2
Biotin_lipoyl 2-oxoacid_dh	acetyl-CoA biosynthetic process from pyruvate	2	cellular process	15
	fatty-acyl-CoA biosynthetic process	4	biosynthetic process	14
	metabolic process	11	response to abiotic stimulus	4
	pyruvate metabolic process	6	biological_process	4
	tricarboxylic acid cycle	12	metabolic process	23
GATase GATase	metabolic process	1	cellular process	1
	biosynthetic process	1	biosynthetic process	1
	folic acid-containing compound biosynthetic process	2	metabolic process	1
Rad4 BHD_1 BHD_2 BHD_3	nucleotide-excision repair	6	response to stress	1
Sulfate_tra_GLY STAS	sulfate transport	14	cellular process	20
	transmembrane transport	28	cell communication	12
	transport	14	response to extracellular stimulus	12
PBD RhoGAP	signal transduction	5	catabolic process	7
			signal transduction	7
zf-TRM13_CCCH zf-U11-48K	tRNA processing	2	metabolic process	1
			cellular process	1
NTF2 RRM_6	transport	7	cellular process	4
			response to endogenous stimulus	1
Acyl-CoA_dh_M Acyl-CoA_dh_1	fatty acid beta-oxidation	8	cellular process	6
	fatty acid metabolic process	8	reproduction	2
	oxidation-reduction process	4	metabolic process	3
	metabolic process	4	post-embryonic development	2
EF_hand_5 EF_hand_3	signal transduction	1	response to abiotic stimulus	1
Peptidase_M17_N Peptidase_M17	proteolysis	5	metabolic process	2
	response to cadmium ion	1	protein metabolic process	2
Radical_SAM TRAM	RNA modification	2	nucleobase, nucleoside, nucleotide and nucleic acid metabolic process	1
	tRNA modification	2
Glyco_hydro_9 CBM49	carbohydrate metabolic process	3	metabolic process	4
Ribosomal_L30_N Ribosomal_L30	translation	24	translation	4
TF_Zn_Ribbon TFIIB TFIIB	transcription initiation, DNA-dependent	6	translation	3
	translational initiation	6	biosynthetic process	3
Nucleoporin_N Nucleoporin_C	nucleocytoplasmic transport	2	cellular process	1
YjeF_N Pyridox_oxidase PNPOx_C	oxidation-reduction process	1	cellular process	1
	pyridoxine biosynthetic process	2	metabolic process	1
Alpha-amylase Alpha-amyl_C2	carbohydrate metabolic process	3	cellular process	1
	glycogen catabolic process	3	carbohydrate metabolic process	2
			metabolic process	10
KH_2 Ribosomal_S3_C	translation	9	response to abiotic stimulus	4
	response to salt stress	6	translation	4
Pkinase_Tyr Pkinase_Tyr	protein phosphorylation	3	protein modification process	4
			metabolic process	3
Methyltransf_18 Aminotran_1_2	biosynthetic process	1	metabolic process	2
			nucleobase, nucleoside, nucleotide and nucleic acid metabolic process	2
NB-ARC NB-ARC	defense response	4	cell death	4
	signal transduction	4	response to stress	13
			post-embryonic development	1
AIRS AIRS_C	'de novo' IMP biosynthetic process	4	metabolic process	1
			biosynthetic process	1
MutS_I MutS_II MutS_III MutS_IV MutS_V	mismatch repair	12	response to abiotic stimulus	1
			cellular component organization	2
			nucleobase, nucleoside, nucleotide and nucleic acid metabolic process	2
			response to stress	2
DNA_photolyase Abhydrolase_6	DNA repair	3	response to stress	4
ubiquitin UBA	proteolysis	3	metabolic process	1
	nucleotide-excision repair	6	biological_process	1
Enolase_N Enolase_C	response to cadmium ion	1	response to abiotic stimulus	7
	glycolysis	9	multicellular organismal development	1
	response to salt stress	2	cellular component organization	1
			carbohydrate metabolic process	1
			response to stress	7
			cell differentiation	1
Lectin_C Pkinase_Tyr	protein phosphorylation	3	metabolic process	2
			protein modification process	2
PGI PGI	gluconeogenesis	4	cellular process	3
	glycolysis	6	metabolic process	3
Sec7_N Sec7	regulation of ARF protein signal transduction	14	cellular process	5
			multicellular organismal development	4
			response to biotic stimulus	1
			pollination	1
			cellular component organization	2
			cell growth	2
			biological_process	2
			cell differentiation	2
			metabolic process	6
UDPG_MGDP_dh_N UDPG_MGDP_dh UDPG_MGDP_dh_C	oxidation-reduction process	5	metabolic process	8
GUB_WAK_bind EGF_CA Pkinase_Tyr	protein phosphorylation	15	protein modification process	9
			carbohydrate metabolic process	1
			response to biotic stimulus	3
			cellular component organization	1
			cell growth	1
			signal transduction	2
RNA_pol_Rpb1_1 RNA_pol_Rpb1_2 RNA_pol_Rpb1_3 RNA_pol_Rpb1_5	transcription, DNA-dependent	1	cellular process	1
			biosynthetic process	1
			nucleobase, nucleoside, nucleotide and nucleic acid metabolic process	1
KH_1 KH_1 KH_1	regulation of viral protein levels in host cell	1	flower development	3
PolyA_pol PolyA_pol_RNAbd	RNA processing	10	nucleobase, nucleoside, nucleotide and nucleic acid metabolic process	3
GTP_EFTU GTP_EFTU_D3	translational elongation	3	catabolic process	2
			nucleobase, nucleoside, nucleotide and nucleic acid metabolic process	2
Pkinase EF_hand_6 EF_hand_5	N-terminal protein myristoylation	6	protein modification process	1
Thioredoxin Glutaredoxin Glutaredoxin Glutaredoxin	cell redox homeostasis	1	response to abiotic stimulus	1
			cellular process	1
			metabolic process	1
BPL_LplA_LipB BPL_C	cellular protein modification process	12	protein modification process	1
zf-LSD1 Peptidase_C14	proteolysis	3	metabolic process	1
			cell death	1
GATase Asn_synthase GMP_synt_C	GMP biosynthetic process	2	metabolic process	1
	asparagine biosynthetic process	2	biosynthetic process	1
Ligase_CoA Citrate_synt	metabolic process	1	cellular process	2
	cellular carbohydrate metabolic process	2	metabolic process	2
2OG-FeII_Oxy ShK	oxidation-reduction process	1	protein modification process	2
Alpha_adaptinC2 B2-adapt-app_C	intracellular protein transport	6	cellular process	1
	vesicle-mediated transport	3	transport	1
RNA_pol_L RNA_pol_A_bac	transcription, DNA-dependent	7	biosynthetic process	4
Metallophos Mre11_DNA_bind	DNA metabolic process	1	metabolic process	2
	double-strand break repair	3	response to stress	2
RRM_6 RRM_1 RRM_5	mRNA processing	4	nucleobase, nucleoside, nucleotide and nucleic acid metabolic process	1
RNA_POL_M_15KD TFIIS_C	transcription, DNA-dependent	4	biosynthetic process	5
PHD BAH	DNA replication	6	DNA metabolic process	1
			biosynthetic process	1
PseudoU_synth_1 PseudoU_synth_1	pseudouridine synthesis	16	metabolic process	5
Glyco_hydro_17 X8	carbohydrate metabolic process	2	metabolic process	3
Chitin_bind_1 Glyco_hydro_19	cell wall macromolecule catabolic process	7	response to biotic stimulus	6
	carbohydrate metabolic process	7	cell death	2
	response to cadmium ion	1	signal transduction	6
			response to stress	8
			metabolic process	8
HATPase_c Topo-VIb_trans	DNA topological change	1	multicellular organismal development	1
			biosynthetic process	1
			DNA metabolic process	1
			cell differentiation	1
			metabolic process	1
Pkinase EF_hand_5 efhand	protein phosphorylation	6	protein modification process	1
			biosynthetic process	1
			response to abiotic stimulus	1
			signal transduction	1
DSPc mRNA_cap_enzyme mRNA_cap_C	mRNA processing	6	protein modification process	2
	mRNA capping	6	biosynthetic process	2
	dephosphorylation	6	cellular process	2
	DNA repair	3	nucleobase, nucleoside, nucleotide and nucleic acid metabolic process	2
Terpene_synth Terpene_synth_C	metabolic process	1	cellular process	8
			biosynthetic process	8
			signal transduction	8
Trypsin PDZ_2	proteolysis	4	generation of precursor metabolites and energy	1
			photosynthesis	1
malic Malic_M	response to salt stress	2	cellular process	11
	malate metabolic process	12	biosynthetic process	7
	oxidation-reduction process	6	lipid metabolic process	6
	N-terminal protein myristoylation	3	response to abiotic stimulus	1
	response to cadmium ion	2	cellular component organization	8
			metabolic process	11
La RRM_1	RNA processing	6	nucleobase, nucleoside, nucleotide and nucleic acid metabolic process	2
Ribosomal_L2 Ribosomal_L2_C	translation	15	translation	1
Semialdhyde_dh Semialdhyde_dhC	cellular amino acid metabolic process	6	metabolic process	3
	threonine biosynthetic process	2	biosynthetic process	1
	cellular amino acid biosynthetic process	6	cellular process	3
	methionine biosynthetic process	2	biological_process	2
	lysine biosynthetic process via diaminopimelate	2
GlutR_N GlutR_dimer	oxidation-reduction process	3	response to abiotic stimulus	1
	tetrapyrrole biosynthetic process	6	metabolic process	1
PB1 Pkinase_Tyr	protein phosphorylation	27	protein modification process	7
CPSase_L_chain CPSase_L_D2 CPSase_L_D3 CPSase_L_chain CPSase_L_D2 MGS	metabolic process	1	cellular process	1
	nitrogen compound metabolic process	1	biosynthetic process	1
			cell communication	1
SLBB NADH_4Fe-4S	oxidation-reduction process	1	metabolic process	1
HMA HMA Hydrolase	cation transport	1	cellular process	3
	ATP biosynthetic process	2	signal transduction	2
	copper ion transport	1	nucleobase, nucleoside, nucleotide and nucleic acid metabolic process	3
	metal ion transport	1	response to endogenous stimulus	2
SRP54_N SRP_SPB	SRP-dependent cotranslational protein targeting to membrane	10	metabolic process	2
			cellular process	4
Thioredoxin Thioredoxin_6 Thioredoxin	glycerol ether metabolic process	7	cellular process	5
	cell redox homeostasis	10	response to abiotic stimulus	5
	response to cadmium ion	1	cell death	5
	response to salt stress	6	biological_process	5
			metabolic process	7
DNA_photolyase FAD_binding_7	DNA repair	27	response to abiotic stimulus	12
			response to external stimulus	6
			multicellular organismal development	10
			protein modification process	6
			cellular process	10
			cell death	6
			cell growth	6
			tropism	4
			secondary metabolic process	6
			signal transduction	10
EF_hand_5 EF_hand_5	signal transduction	1	response to abiotic stimulus	9
	N-terminal protein myristoylation	3	response to external stimulus	2
	transmembrane transport	2	multicellular organismal development	2
	transport	1	flower development	2
			cellular process	2
			cell growth	2
			signal transduction	9
			response to endogenous stimulus	2
			cell differentiation	2
ADH_N ADH_zinc_N_2	oxidation-reduction process	3	metabolic process	8
			response to stress	1
Thr_dehydrat_C Thr_dehydrat_C	metabolic process	1	metabolic process	1
	cellular amino acid metabolic process	2	biosynthetic process	1
DnaJ DnaJ_C	protein folding	39	cellular process	9
			response to stress	1
Pkinase KA1	protein phosphorylation	3	protein modification process	7
			multicellular organismal development	6
			signal transduction	6
			response to endogenous stimulus	6
Thg1 Thg1C Thg1 Thg1C	tRNA modification	8	biological_process	1
tRNA-synt_1_2 Anticodon_1	tRNA aminoacylation for protein translation	3	nucleobase, nucleoside, nucleotide and nucleic acid metabolic process	1
	leucyl-tRNA aminoacylation	3	metabolic process	1
			post-embryonic development	1
Glyco_trans_1_3 GalKase_gal_bdg	carbohydrate phosphorylation	4	cellular process	2
	metabolic process	2	carbohydrate metabolic process	2
Pro_isomerase RRM_1 zf-CCHC	protein folding	3	cellular process	1
			protein modification process	1
Fer2 Fer2_2 CO_deh_flav_C Ald_Xan_dh_C Ald_Xan_dh_C2	allantoin biosynthetic process	2	response to abiotic stimulus	1
	oxidation-reduction process	8	biosynthetic process	5
			cellular process	6
			nucleobase, nucleoside, nucleotide and nucleic acid metabolic process	1
Amino_oxidase Amino_oxidase	oxidation-reduction process	1	metabolic process	1
OTCace_N OTCace	'de novo' pyrimidine base biosynthetic process	2	cellular process	2
	cellular amino acid metabolic process	4	biosynthetic process	1
			cell communication	1
			response to extracellular stimulus	1
GST_N_2 GST_C_2	response to cadmium ion	3	metabolic process	1
Lectin_legB Pkinase	N-terminal protein myristoylation	6	protein modification process	37
	protein phosphorylation	123	multicellular organismal development	6
			cellular process	67
			signal transduction	1
Glyco_hydro_32N Glyco_hydro_32C	carbohydrate metabolic process	12	cellular process	2
			response to abiotic stimulus	1
			carbohydrate metabolic process	8
DNA_pol3_delta2 Rep_fac_C	embryo development ending in seed dormancy	1	metabolic process	1
	DNA replication	3	post-embryonic development	1
HATPase_c_3 MutL_C	mismatch repair	6	multicellular organismal development	1
			nucleobase, nucleoside, nucleotide and nucleic acid metabolic process	2
			response to stress	2
			post-embryonic development	1
MutS_I MutS_V GIY-YIG	DNA repair	3	response to abiotic stimulus	1
	mismatch repair	3	cellular component organization	1
			nucleobase, nucleoside, nucleotide and nucleic acid metabolic process	1
			metabolic process	1
			response to stress	1
HMA Sod_Cu	superoxide metabolic process	4	cellular process	2
	metal ion transport	2	metabolic process	2
	oxidation-reduction process	2	response to stress	2
ACP_syn_III ACP_syn_III_C	metabolic process	2	metabolic process	1
	lipid biosynthetic process	2	biosynthetic process	1
Anticodon_1 zf-FPG_IleRS	tRNA aminoacylation for protein translation	6	metabolic process	1
	isoleucyl-tRNA aminoacylation	6	translation	1
CPSase_L_chain CPSase_L_D2 Biotin_carb_C Biotin_lipoyl	metabolic process	5	cellular process	3
	fatty acid biosynthetic process	6	multicellular organismal development	2
			biosynthetic process	2
			lipid metabolic process	2
			metabolic process	2
			response to endogenous stimulus	2
SWIB Plus-3 GYF	transcription initiation, DNA-dependent	3	protein modification process	1
	histone modification	4	nucleobase, nucleoside, nucleotide and nucleic acid metabolic process	1
Usp Pkinase	response to stress	11	metabolic process	8
	protein phosphorylation	33	response to stress	8
HD-ZIP_N Homeobox	transcription, DNA-dependent	5	biosynthetic process	1
Malectin Pkinase_Tyr	protein phosphorylation	48	protein modification process	11
			metabolic process	1
GTP_EFTU IF-2	translational initiation	3	translation	1
			catabolic process	1
La RRM_6 RRM_3	RNA processing	6	cellular process	2
Hexokinase_1 Hexokinase_2	glucose catabolic process to D-lactate and ethanol	3	cellular process	11
	glycolysis	15	carbohydrate metabolic process	11
	carbohydrate metabolic process	6	response to abiotic stimulus	3
	glucose catabolic process to lactate and acetate	3	cell death	8
TFIIS_M SPOC	transcription, DNA-dependent	4	biosynthetic process	1
DnaJ HSCB_C	protein folding	3	cellular process	1
PCNA_N PCNA_C	regulation of DNA replication	6	metabolic process	1
			response to stress	1
AlaDh_PNT_N AlaDh_PNT_C	oxidation-reduction process	2	response to abiotic stimulus	2
			catabolic process	2
RNA_pol_Rpb5_N RNA_pol_Rpb5_C	transcription, DNA-dependent	5	biosynthetic process	5
Creatinase_N Peptidase_M24	cellular process	2	metabolic process	3
			protein metabolic process	1
GST_N_3 GST_N_3	cell redox homeostasis	3	cellular homeostasis	1
UEV Vps23_core	cellular protein modification process	6	cellular process	1
	protein transport	2	multicellular organismal development	1
			cellular component organization	1
ArfGap C2	regulation of ARF GTPase activity	18	cellular process	10
			signal transduction	2
			nucleobase, nucleoside, nucleotide and nucleic acid metabolic process	12
CBM_4_9 CBM_4_9	carbohydrate metabolic process	2	metabolic process	1
Pribosyltran OMPdecase	pyrimidine nucleotide biosynthetic process	2	biosynthetic process	2
	metabolic process	1	cell communication	2
	'de novo' UMP biosynthetic process	2	response to extracellular stimulus	2
CPSase_sm_chain GATase	carbamoyl phosphate biosynthetic process	4	metabolic process	3
	glutamine catabolic process	4	cell communication	3
DNA_pol_A_exo1 HRDC	nucleobase-containing compound metabolic process	10	metabolic process	2
cNMP_binding cNMP_binding Pkinase	protein dephosphorylation	6	protein modification process	2
	N-terminal protein myristoylation	3	metabolic process	2
QRPTase_N QRPTase_C	NAD biosynthetic process	8	metabolic process	2
	pyridine nucleotide biosynthetic process	8	biosynthetic process	2
CBM_48 Alpha-amylase	carbohydrate metabolic process	5	cellular process	3
			biosynthetic process	3
			carbohydrate metabolic process	3
Gln-synt_N Gln-synt_C	nitrogen compound metabolic process	10	cellular process	3
	glutamine biosynthetic process	22	response to abiotic stimulus	3
	response to cadmium ion	1	metabolic process	6
ACT ACT	cellular amino acid biosynthetic process	4	metabolic process	2
	metabolic process	2	response to endogenous stimulus	3
BAH Chromo DNA_methylase	DNA methylation	9	cellular process	1
			DNA metabolic process	1
Glyoxalase Glyoxalase	response to cadmium ion	5	response to abiotic stimulus	3
			carbohydrate metabolic process	5
			metabolic process	5
RuBisCO_large_N RuBisCO_large	carbon fixation	1	protein modification process	2
			response to endogenous stimulus	2
SHS2_Rpb7-N S1	transcription, DNA-dependent	1	biosynthetic process	1
G6PD_N G6PD_C	glucose metabolic process	18	cellular process	9
	oxidation-reduction process	9	carbohydrate metabolic process	9
	response to cadmium ion	2	nucleobase, nucleoside, nucleotide and nucleic acid metabolic process	6
Gp_dh_N Gp_dh_C	response to salt stress	2	response to abiotic stimulus	7
	defense response to bacterium	4	multicellular organismal development	2
	glucose metabolic process	20	flower development	1
	oxidation-reduction process	11	response to biotic stimulus	3
	response to cadmium ion	5	cellular process	11
			carbohydrate metabolic process	15
			metabolic process	15
			response to stress	10
GST_N_3 GST_C	aromatic amino acid family metabolic process	6	cellular process	36
	N-terminal protein myristoylation	3	biosynthetic process	1
	response to cadmium ion	4	response to biotic stimulus	1
			response to abiotic stimulus	13
			secondary metabolic process	34
			response to stress	3
S1 S1 UBA UBA	translational elongation	3	biological_process	1
	response to cadmium ion	1	post-embryonic development	1
			reproduction	1
Kinesin zf-C3HC4_3	microtubule-based movement	2	metabolic process	1
EF_hand_4 EF_hand_5	response to cadmium ion	1	protein modification process	1
			multicellular organismal development	6
			biosynthetic process	1
			cellular component organization	6
tRNA-synt_2d FDX-ACB	tRNA aminoacylation for protein translation	3	translation	1
	tRNA aminoacylation	2	nucleobase, nucleoside, nucleotide and nucleic acid metabolic process	1
Lipid_DES FA_desaturase	oxidation-reduction process	1	cellular process	1
	fatty acid biosynthetic process	2	metabolic process	1
Cyt-b5 FA_desaturase	oxidation-reduction process	2	cellular process	1
	fatty acid biosynthetic process	4	metabolic process	1
zf-Sec23_Sec24 Sec23_trunk Sec23_BS Sec23_helical	ER to Golgi vesicle-mediated transport	4	cellular process	5
	intracellular protein transport	4	response to stress	1
FAD_binding_4 BBE	oxidation-reduction process	28	metabolic process	11
ACT ACT ACT	metabolic process	5	metabolic process	2
			response to endogenous stimulus	2
PAP_central PAP_RNA-bind	RNA polyadenylation	34	metabolic process	9
	transcription, DNA-dependent	17	biosynthetic process	2
Lactamase_B_4 Lactamase_B_2	tRNA 3'-trailer cleavage	2	metabolic process	1
p450 p450	oxidation-reduction process	6	cellular process	3
			multicellular organismal development	2
			biosynthetic process	3
			response to abiotic stimulus	1
			signal transduction	1
			secondary metabolic process	2
			response to stress	1
Formyl_trans_N Formyl_trans_C	biosynthetic process	1	biosynthetic process	1
B_lectin Pkinase_Tyr	recognition of pollen	28	pollen-pistil interaction	13
	protein phosphorylation	84	protein modification process	15
			cellular process	8
Radical_SAM BATS	cofactor metabolic process	2	metabolic process	1
	biotin biosynthetic process	2	biosynthetic process	1
Med26 TFIIS_M TFIIS_C	seed germination	1	flower development	3
	regulation of transcription elongation, DNA-dependent	3	nucleobase, nucleoside, nucleotide and nucleic acid metabolic process	3
	transcription elongation, DNA-dependent	3	response to endogenous stimulus	3
	transcription, DNA-dependent	1	post-embryonic development	3
MoCF_biosynth MoeA_C MoCF_biosynth	molybdopterin cofactor biosynthetic process	3	cellular process	2
	Mo-molybdopterin cofactor biosynthetic process	3	biosynthetic process	2
			protein metabolic process	2
AdoHcyase AdoHcyase_NAD	one-carbon metabolic process	10	cellular process	2
			biosynthetic process	2
			cellular component organization	2
			nucleobase, nucleoside, nucleotide and nucleic acid metabolic process	2
			metabolic process	2
SNase SNase SNase SNase TUDOR SNase	response to cadmium ion	1	cellular process	2
	gene silencing by RNA	2	metabolic process	2
			response to stress	2
GTP_EFTU GTP_EFTU_D2 GTP_EFTU_D3	translational elongation	27	protein modification process	1
	response to cadmium ion	1	cellular component organization	2
	translational termination	8	nucleobase, nucleoside, nucleotide and nucleic acid metabolic process	6
Skp1_POZ Skp1	ubiquitin-dependent protein catabolic process	69	protein modification process	22
	response to cadmium ion	1	protein metabolic process	21
			cellular component organization	9
			biological_process	9
			cell cycle	10
			reproduction	7
UBA_e1_thiolCys E2_bind	protein neddylation	3	protein modification process	1
Malectin_like Pkinase	N-terminal protein myristoylation	3	protein modification process	13
	protein phosphorylation	81	biosynthetic process	1
			response to biotic stimulus	1
			cellular component organization	1
			cell growth	1
Glyco_hydro_38 Alpha-mann_mid Glyco_hydro_38C	carbohydrate metabolic process	4	metabolic process	3
	mannose metabolic process	8	carbohydrate metabolic process	3
Exo_endo_phos zf-GRF	DNA repair	3	response to stress	2
6PF2K His_Phos_1	metabolic process	1	protein modification process	4
	fructose metabolic process	2	biosynthetic process	4
	fructose 2,6-bisphosphate metabolic process	2	cellular process	4
SHS2_Rpb7-N RNA_pol_Rbc25	transcription, DNA-dependent	2	biosynthetic process	3
FGGY_N FGGY_C	xylulose catabolic process	2	cellular process	5
	carbohydrate metabolic process	8	response to biotic stimulus	1
	glycerol-3-phosphate metabolic process	4	response to abiotic stimulus	1
			carbohydrate metabolic process	5
CBM_25 CBM_25 CBM_25 Glyco_transf_5	glucan biosynthetic process	4	cellular process	3
	biosynthetic process	2	metabolic process	3
FAD_binding_8 NAD_binding_6	N-terminal protein myristoylation	3	cellular process	3
	oxidation-reduction process	20	biosynthetic process	1
			response to biotic stimulus	2
			response to abiotic stimulus	2
			cell death	3
			signal transduction	1
adh_short ADH_N	metabolic process	2	metabolic process	3
GATase_2 Glu_syn_central	photorespiration	2	metabolic process	1
	glutamate biosynthetic process	6	biosynthetic process	1
	nitrogen compound metabolic process	3	cellular process	1
dsrm dsrm	RNA processing	2	response to biotic stimulus	1
			response to stress	1
			nucleobase, nucleoside, nucleotide and nucleic acid metabolic process	2
			response to endogenous stimulus	1
TFIIB TFIIB	transcription initiation, DNA-dependent	15	translation	2
	positive regulation of transcription, DNA-dependent	9	biosynthetic process	2
PAS_9 F-box-like Kelch_3 Kelch_3	signal transduction	2	cellular process	4
	regulation of transcription, DNA-dependent	6	response to external stimulus	4
			protein modification process	4
			protein metabolic process	4
			response to abiotic stimulus	4
MutS_I MutS_II MutS_III MutS_V	mismatch repair	3	response to abiotic stimulus	1
			cellular component organization	1
			nucleobase, nucleoside, nucleotide and nucleic acid metabolic process	1
			response to stress	1
MutS_III MutS_IV MutS_V	mismatch repair	3	cellular component organization	1
			nucleobase, nucleoside, nucleotide and nucleic acid metabolic process	1
			response to stress	1
AMP_N Peptidase_M24	cellular process	3	metabolic process	5
	proteolysis	2	protein metabolic process	4
DHFR_1 Thymidylat_synt	one-carbon metabolic process	6	cellular process	2
	dTMP biosynthetic process	6	metabolic process	2
	glycine biosynthetic process	6	biosynthetic process	2
RNA_pol_Rpb2_2 RNA_pol_Rpb2_3 RNA_pol_Rpb2_4 RNA_pol_Rpb2_5 RNA_pol_Rpb2_6 RNA_pol_Rpb2_7	transcription, DNA-dependent	5	cellular process	2
			biosynthetic process	3
			nucleobase, nucleoside, nucleotide and nucleic acid metabolic process	3
Arg_tRNA_synt_N DALR_1	tRNA aminoacylation for protein translation	6	nucleobase, nucleoside, nucleotide and nucleic acid metabolic process	3
	arginyl-tRNA aminoacylation	6	metabolic process	3
			post-embryonic development	3
Thioredoxin Thioredoxin_6	glycerol ether metabolic process	1	metabolic process	2
Cellulase Ricin_B_lectin	carbohydrate metabolic process	1	metabolic process	2
Ribosomal_S5 Ribosomal_S5_C	translation	24	response to abiotic stimulus	1
	response to cadmium ion	1	translation	5
2OG-FeII_Oxy_3 ShK	oxidation-reduction process	2	protein modification process	2
cNMP_binding 4HBT_3	acyl-CoA metabolic process	6	metabolic process	1
Chal_sti_synt_N Chal_sti_synt_C	metabolic process	4	cellular process	25
	biosynthetic process	4	multicellular organismal development	1
			biosynthetic process	25
			cellular component organization	1
			response to abiotic stimulus	24
			secondary metabolic process	25
Glutaredoxin DEP	intracellular signal transduction	1	metabolic process	4
	cell redox homeostasis	1	cellular homeostasis	4
CHASE HisKA HATPase_c Response_reg	signal transduction	5	cellular process	6
	phosphorylation	10	multicellular organismal development	6
	regulation of transcription, DNA-dependent	15	flower development	5
	two-component signal transduction system (phosphorelay)	5	response to biotic stimulus	5
	peptidyl-histidine phosphorylation	15	response to abiotic stimulus	6
			biological_process	5
			cell communication	5
			signal transduction	6
			response to stress	6
			response to extracellular stimulus	5
Ribosomal_L11_N Ribosomal_L11	translation	15	response to abiotic stimulus	3
			response to stress	3
Glyco_hydro_2_N Glyco_hydro_2 Glyco_hydro_2_C	carbohydrate metabolic process	1	metabolic process	1
Thioredoxin_8 Thioredoxin_8 Thioredoxin_8 C1_3	cell redox homeostasis	1	response to external stimulus	3
	oxidation-reduction process	1	multicellular organismal development	3
	response to cadmium ion	1	pollination	3
			cellular component organization	3
			cell growth	3
Flavodoxin_1 FAD_binding_1 NAD_binding_1	oxidation-reduction process	5	metabolic process	4
			secondary metabolic process	3
Sod_Fe_N Sod_Fe_C	superoxide metabolic process	18	cellular process	4
	defense response to bacterium	4	response to biotic stimulus	2
	oxidation-reduction process	9	response to abiotic stimulus	3
	response to salt stress	4	biological_process	2
			metabolic process	5
CBS CBS	chloride transport	4	response to abiotic stimulus	7
	carbohydrate metabolic process	1	protein modification process	2
	transmembrane transport	8	cellular process	5
	response to salt stress	2	cell growth	1
			carbohydrate metabolic process	1
			cellular component organization	1
			response to extracellular stimulus	2
Clathrin-link Clathrin_H_link	intracellular protein transport	4	cellular process	2
NAD_binding_2 NAD_binding_2 F_bP_aldolase	valine metabolic process	6	cellular process	1
	carbohydrate metabolic process	3	carbohydrate metabolic process	1
	oxidation-reduction process	3	nucleobase, nucleoside, nucleotide and nucleic acid metabolic process	1
BAR PH ArfGap	regulation of ARF GTPase activity	9	multicellular organismal development	2
			signal transduction	1
			nucleobase, nucleoside, nucleotide and nucleic acid metabolic process	3
			response to endogenous stimulus	2
CTP_transf_2 CTP_transf_2	biosynthetic process	1	cellular process	5
			metabolic process	5
Ribosomal_L9_N Ribosomal_L9_C	translation	6	cellular process	2
ubiquitin Ribosomal_S27	translation	12	cellular process	3
			catabolic process	3
GST_N GST_C EF1G	translational elongation	9	translation	3
Thioredoxin Thioredoxin ERp29	glycerol ether metabolic process	3	cellular process	4
	response to cadmium ion	2	multicellular organismal development	4
	cell redox homeostasis	3	pollination	4
			biological_process	4
			metabolic process	4
GST_N GST_C	response to salt stress	8	cellular process	14
	translational elongation	3	response to biotic stimulus	1
	defense response to bacterium	10	response to abiotic stimulus	2
	N-terminal protein myristoylation	3	secondary metabolic process	14
Pyr_redox_2 Pyr_redox Pyr_redox_dim	oxidation-reduction process	11	response to abiotic stimulus	3
	glutathione metabolic process	8	biosynthetic process	3
	response to cadmium ion	4	cellular process	9
Act-Frag_cataly DSPc	protein dephosphorylation	9	protein modification process	3
	dephosphorylation	6	cellular component organization	3
			signal transduction	3
zf-UBP UBA UBA	ubiquitin-dependent protein catabolic process	3	protein modification process	1
			multicellular organismal development	1
			cell growth	1
			cell differentiation	1
			metabolic process	1
Oxidored_molyb Mo-co_dimer	oxidation-reduction process	3	metabolic process	2
			biological_process	2
NAD_binding_2 6PGD	pentose-phosphate shunt	10	metabolic process	3
	response to salt stress	6	response to stress	2
Pkinase_Tyr Pkinase	protein phosphorylation	6	protein modification process	3
			response to biotic stimulus	1
			cellular process	2
			cell death	1
			signal transduction	2
			metabolic process	2
tRNA-synt_2b HGTP_anticodon	tRNA aminoacylation for protein translation	6	metabolic process	2
	threonyl-tRNA aminoacylation	3	translation	2
RimM PRC	metabolic process	1	cellular process	2
	rRNA processing	2	metabolic process	2
ATP-cone Ribonuc_red_lgN	DNA replication	3	biosynthetic process	2
	oxidation-reduction process	1	nucleobase, nucleoside, nucleotide and nucleic acid metabolic process	2
	response to cadmium ion	1	metabolic process	2
GUB_WAK_bind Pkinase	protein phosphorylation	36	protein modification process	17
			carbohydrate metabolic process	4
			response to biotic stimulus	2
			cellular component organization	8
			cell growth	8
			signal transduction	2
			metabolic process	5
GTP1_OBG DUF1967	embryo development ending in seed dormancy	1	response to abiotic stimulus	1
			cellular component organization	1
			nucleobase, nucleoside, nucleotide and nucleic acid metabolic process	1
			post-embryonic development	1
ATP-synt_DE_N ATP-synt_DE	ATP synthesis coupled proton transport	3	biosynthetic process	4
			generation of precursor metabolites and energy	4
HMA HMA HMA Hydrolase	cation transport	1	cellular process	1
	ATP biosynthetic process	2	nucleobase, nucleoside, nucleotide and nucleic acid metabolic process	1
	metal ion transport	1	biological_process	1
ATP-synt_ab_N ATP-synt_ab_C	ATP biosynthetic process	6	cellular process	10
	response to salt stress	4	multicellular organismal development	3
	defense response to bacterium	2	biosynthetic process	8
	ATP synthesis coupled proton transport	21	response to biotic stimulus	5
	proton transport	16	response to abiotic stimulus	8
	ATP metabolic process	32	cellular component organization	3
Methyltransf_11 Methyltransf_23	metabolic process	1	cellular process	7
			response to external stimulus	2
			multicellular organismal development	2
			biosynthetic process	7
			pollination	2
			cellular component organization	2
GATase_2 Glu_syn_central Pyr_redox_2	glutamate biosynthetic process	6	cellular process	1
	nitrogen compound metabolic process	3	biosynthetic process	1
	metabolic process	3	metabolic process	1
tRNA-synt_2b HGTP_anticodon ProRS-C_1	tRNA aminoacylation for protein translation	9	multicellular organismal development	1
	prolyl-tRNA aminoacylation	9	flower development	1
			nucleobase, nucleoside, nucleotide and nucleic acid metabolic process	5
			metabolic process	1
NTF2 RRM_1	transport	6	cellular process	3
			response to endogenous stimulus	1
HisKA HATPase_c Response_reg	signal transduction	3	protein modification process	1
	phosphorylation	6	multicellular organismal development	1
	regulation of transcription, DNA-dependent	9	signal transduction	1
PX Vps5	cell communication	3	cellular process	3
			multicellular organismal development	1
			protein metabolic process	2
			tropism	1
			response to abiotic stimulus	1
Ribosomal_L6 Ribosomal_L6	translation	12	translation	5
			post-embryonic development	2
CytB6-F_Fe-S Rieske	defense response to bacterium	4	response to abiotic stimulus	1
	oxidation-reduction process	2	response to biotic stimulus	1
			response to stress	1
DAP_epimerase DAP_epimerase	lysine biosynthetic process via diaminopimelate	4	metabolic process	2
			biosynthetic process	2
Malectin_like Pkinase_Tyr	protein phosphorylation	132	cellular process	37
			protein modification process	41
			response to biotic stimulus	10
			pollination	7
			cellular component organization	9
			cell growth	9
			signal transduction	8
GST_N_3 GST_C_2	pentachlorophenol catabolic process	2	cellular process	20
	response to cadmium ion	1	protein modification process	3
			response to abiotic stimulus	7
			cell communication	2
			secondary metabolic process	20
			response to stress	2
SWIRM Amino_oxidase	oxidation-reduction process	4	protein modification process	3
			multicellular organismal development	1
			flower development	1
			cellular component organization	3
TFIIA_gamma_N TFIIA_gamma_C	transcription initiation from RNA polymerase II promoter	6	biosynthetic process	4
ERGIC_N Thioredoxin	cell redox homeostasis	4	metabolic process	1
Ribosomal_L5 Ribosomal_L5_C	translation	18	translation	5
GUB_WAK_bind Pkinase_Tyr	protein phosphorylation	9	protein modification process	9
			carbohydrate metabolic process	3
			response to biotic stimulus	2
			cellular process	4
			cell growth	3
			signal transduction	2
			cellular component organization	3
Proteasome_A_N Proteasome	ubiquitin-dependent protein catabolic process	57	response to abiotic stimulus	3
	response to cadmium ion	3	protein metabolic process	18
	defense response to bacterium	6	cellular process	18
	proteolysis involved in cellular protein catabolic process	57	metabolic process	18
ELFV_dehydrog_N ELFV_dehydrog	cellular amino acid metabolic process	12	response to abiotic stimulus	5
	response to cadmium ion	2	cellular process	2
	oxidation-reduction process	6	metabolic process	7
Acyl-CoA_dh_N Acyl-CoA_dh_M Acyl-CoA_dh_1	metabolic process	3	cellular process	5
	oxidation-reduction process	3	multicellular organismal development	1
			lipid metabolic process	3
			cell growth	1
			cell differentiation	1
			metabolic process	6
DapB_N DapB_C	lysine biosynthetic process via diaminopimelate	8	cellular process	7
	oxidation-reduction process	4	biosynthetic process	7
			metabolic process	7
GAF HisKA HATPase_c	signal transduction	1	response to abiotic stimulus	2
	peptidyl-histidine phosphorylation	3	protein modification process	2
	phosphorylation	2	response to biotic stimulus	2
			cellular process	2
			signal transduction	2
DnaJ Fer4_15	protein folding	6	cellular process	5
GTP_cyclohydroI GTP_cyclohydroI	tetrahydrofolate biosynthetic process	4	biosynthetic process	1
TF_Zn_Ribbon TFIIB	transcription initiation, DNA-dependent	6	translation	1
	response to cadmium ion	1	biosynthetic process	1
AAA_11 AAA_11 AAA_12	DNA replication	6	metabolic process	3
			response to stress	2
TPP_enzyme_N TPP_enzyme_M TPP_enzyme_C	branched chain family amino acid biosynthetic process	2	metabolic process	11
			response to stress	1
Flavodoxin_1 Radical_SAM	oxidation-reduction process	1	metabolic process	1
AAA_2 ClpB_D2-small	nucleotide-excision repair	9	cellular process	14
	protein metabolic process	7	biosynthetic process	6
	protein folding	9	protein metabolic process	7
	protein processing	4	cellular component organization	10
	response to heat	4	response to abiotic stimulus	5
EFP_N EFP Elong-fact-P_C	peptide biosynthetic process	4	translation	3
Glyco_hydro_20b Glyco_hydro_20	carbohydrate metabolic process	3	metabolic process	7
GUB_WAK_bind EGF_CA Pkinase	protein phosphorylation	12	protein modification process	22
			signal transduction	1
			response to biotic stimulus	1
			cellular process	3
			cell growth	6
			carbohydrate metabolic process	6
Cu_amine_oxidN2 Cu_amine_oxidN3 Cu_amine_oxid	oxidation-reduction process	8	metabolic process	5
Pyr_redox_2 Pyr_redox Thioredoxin	removal of superoxide radicals	3	cellular process	1
	oxidation-reduction process	1	biosynthetic process	1
	cell redox homeostasis	1	carbohydrate metabolic process	1
			metabolic process	1
RNase_PH RNase_PH_C RNase_PH RNase_PH_C KH_1 S1	RNA processing	2	cellular process	1
	mRNA catabolic process	2	biosynthetic process	1
			cell communication	1
			carbohydrate metabolic process	1
Homeobox START	regulation of transcription, DNA-dependent	39	response to abiotic stimulus	7
			response to external stimulus	7
			multicellular organismal development	16
			biosynthetic process	20
			cellular component organization	1
			cell differentiation	16
Fer2_3 Fer4_17	oxidation-reduction process	4	generation of precursor metabolites and energy	5
Prenyltrans_1 Terpene_synth Terpene_synth_C	metabolic process	1	cellular process	7
			biosynthetic process	7
			signal transduction	7
Seryl_tRNA_N tRNA-synt_2b	tRNA aminoacylation for protein translation	12	cellular process	1
	response to cadmium ion	1	flower development	1
	seryl-tRNA aminoacylation	12	cellular component organization	1
			nucleobase, nucleoside, nucleotide and nucleic acid metabolic process	4
RRM_1 cwf21	RNA processing	4	nucleobase, nucleoside, nucleotide and nucleic acid metabolic process	1
Amidohydro_2 Gln-synt_C	metabolic process	1	protein modification process	2
	nitrogen compound metabolic process	1	multicellular organismal development	2
	glutamine biosynthetic process	2	biosynthetic process	2
	N-terminal protein myristoylation	3	response to biotic stimulus	2
CH Kinesin	microtubule-based movement	7	cellular process	6
			metabolic process	6
NMT NMT_C	N-terminal protein myristoylation	3	protein modification process	1
			biosynthetic process	1
			metabolic process	1
IF3_N IF3_C	translational initiation	12	translation	2
GCV_T GCV_T_C	glycine decarboxylation via glycine cleavage system	2	metabolic process	2
	glycine catabolic process	14	catabolic process	1
efhand_like C2	intracellular signal transduction	9	metabolic process	2
	lipid metabolic process	9	signal transduction	2
ACT ACT NAD_binding_3 Homoserine_dh	aspartate family amino acid biosynthetic process	6	metabolic process	3
	cellular amino acid metabolic process	6	biosynthetic process	3
	cellular amino acid biosynthetic process	6	cellular process	3
GARS_N GARS_A GARS_C	purine base biosynthetic process	2	biosynthetic process	4
CBM_48 Alpha-amylase Alpha-amylase_C	carbohydrate metabolic process	2	cellular process	9
			biosynthetic process	9
			carbohydrate metabolic process	12
			metabolic process	12
Hydrolase_6 Hydrolase_like	metabolic process	9	metabolic process	4
			protein modification process	1
Aminotran_5 Aminotran_5 MOSC_N MOSC	metabolic process	1	cellular process	1
			protein modification process	1
			response to biotic stimulus	1
			response to abiotic stimulus	1
			signal transduction	1
LysM Pkinase	cell wall macromolecule catabolic process	2	metabolic process	3
	protein phosphorylation	9	catabolic process	3
FERM_N FERM_M Kinesin	microtubule-based movement	3	multicellular organismal development	2
	oxidation-reduction process	3	pollination	2
			cellular component organization	2
			cell differentiation	2
Oxidored_FMN Oxidored_FMN	response to cadmium ion	1	metabolic process	1
Thiolase_N Thiolase_C	metabolic process	12	cellular process	2
	protocatechuate catabolic process, ortho-cleavage	2	biosynthetic process	2
	catechol catabolic process, ortho-cleavage	2	lipid metabolic process	2
	fatty acid oxidation	2	cellular component organization	2
			signal transduction	2
			response to endogenous stimulus	2
Pkinase_Tyr U-box	protein ubiquitination	6	metabolic process	2
	protein phosphorylation	6	response to stress	2
TPK_catalytic TPK_B1_binding	thiamine metabolic process	12	metabolic process	3
UBA_e1_thiolCys UBA_e1_C	response to cadmium ion	1	cellular process	11
	cellular protein modification process	6	protein modification process	11
			protein metabolic process	11
			metabolic process	11
ATP-grasp_2 Ligase_CoA	metabolic process	1	metabolic process	3
FAD_binding_4 FAD-oxidase_C	oxidation-reduction process	3	metabolic process	1
Rad51 Rad51	DNA metabolic process	2	response to stress	2
			DNA metabolic process	2
FKBP_C FKBP_C	protein folding	6	protein modification process	2
S-AdoMet_synt_N S-AdoMet_synt_M S-AdoMet_synt_C	response to cadmium ion	2	cellular process	8
	S-adenosylmethionine biosynthetic process	14	biosynthetic process	8
	response to salt stress	4	response to abiotic stimulus	8
			nucleobase, nucleoside, nucleotide and nucleic acid metabolic process	8
tRNA_SAD tRNA-synt_2b HGTP_anticodon	tRNA aminoacylation for protein translation	6	nucleobase, nucleoside, nucleotide and nucleic acid metabolic process	2
	threonyl-tRNA aminoacylation	6	metabolic process	1
	tRNA aminoacylation	4	post-embryonic development	1
Tubulin FtsZ_C	protein polymerization	8	cellular process	4
	GTP catabolic process	8	response to abiotic stimulus	2
	microtubule-based process	1	cellular component organization	4
Orn_Arg_deC_N Orn_DAP_Arg_deC	lysine biosynthetic process via diaminopimelate	4	cellular process	3
	arginine catabolic process	6	biosynthetic process	3
	spermidine biosynthetic process	6	response to abiotic stimulus	4
			response to stress	4
			metabolic process	5
ACT ACT ACT ACT	metabolic process	6	metabolic process	3
	nitrogen compound metabolic process	5	response to endogenous stimulus	1
RNA_pol_Rpb2_2 RNA_pol_Rpb2_3 RNA_pol_Rpb2_6 RNA_pol_Rpb2_7	transcription, DNA-dependent	1	biosynthetic process	1
Lectin_legB Pkinase_Tyr	protein phosphorylation	6	metabolic process	5
			biological_process	2
WAK_assoc WAK_assoc Pkinase_Tyr	protein phosphorylation	6	metabolic process	1
			protein modification process	1
ACT Pkinase_Tyr	metabolic process	3	protein modification process	10
	protein phosphorylation	12	cellular component organization	10
RNA_pol_Rpb1_1 RNA_pol_Rpb1_2 RNA_pol_Rpb1_3	transcription, DNA-dependent	1	biosynthetic process	1
eRF1_1 eRF1_2 eRF1_3	translational termination	16	translation	8
			cell cycle	2
2-Hacid_dh 2-Hacid_dh_C	metabolic process	8	cellular process	6
	homoserine biosynthetic process	2	biosynthetic process	6
	oxidation-reduction process	8	metabolic process	15
GUB_WAK_bind WAK_assoc Pkinase	protein phosphorylation	3	metabolic process	4
			protein modification process	4
Pyr_redox_2 Pyr_redox Pyr_redox_2	oxidation-reduction process	3	cellular process	2
	response to salt stress	4	response to stress	2
HPPK Pterin_bind	folic acid-containing compound biosynthetic process	6	metabolic process	3
	pteridine-containing compound metabolic process	6	biosynthetic process	3
EF_hand_3 EF_hand_5	transmembrane transport	2	biological_process	2
RNA_pol_L RNA_pol_A_bac RNA_pol_A_CTD	transcription, DNA-dependent	1	biosynthetic process	5
Uricase Uricase	purine base metabolic process	2	metabolic process	2
ketoacyl-synt Ketoacyl-synt_C	metabolic process	6	cellular process	6
	biosynthetic process	6	biosynthetic process	3
	fatty acid biosynthetic process	12	reproduction	2
			cellular component organization	3
			response to abiotic stimulus	2
tRNA_int_endo_N tRNA_int_endo	tRNA splicing, via endonucleolytic cleavage and ligation	8	nucleobase, nucleoside, nucleotide and nucleic acid metabolic process	3
CDC48_N CDC48_2	response to cadmium ion	2	metabolic process	1
			catabolic process	2
Radical_SAM Fer4_14	rRNA processing	8	nucleobase, nucleoside, nucleotide and nucleic acid metabolic process	3
GTP_EFTU AARP2CN	ribosome biogenesis	1	cellular process	1
			catabolic process	1
PGM_PMM_I PGM_PMM_II PGM_PMM_III	carbohydrate metabolic process	10	response to abiotic stimulus	4
	response to cadmium ion	2	response to external stimulus	4
			multicellular organismal development	2
			biosynthetic process	11
			cellular process	4
			carbohydrate metabolic process	11
SPX SPX	transmembrane transport	16	cellular process	7
			cell communication	5
			response to extracellular stimulus	5
Cyclin_N Cyclin_C	regulation of cyclin-dependent protein kinase activity	72	cellular process	30
	regulation of cell cycle	21	multicellular organismal development	2
	regulation of G2/M transition of mitotic cell cycle	10	biosynthetic process	1
	regulation of transcription, DNA-dependent	9	response to biotic stimulus	2
			response to abiotic stimulus	4
			cellular component organization	4
			cell differentiation	2
			metabolic process	29
WAK_assoc Pkinase	protein phosphorylation	3	metabolic process	3
			protein modification process	4
Inhibitor_I9 Peptidase_S8 DUF1034	negative regulation of catalytic activity	3	metabolic process	3
Cpn10 Cpn10	protein folding	9	response to abiotic stimulus	7
	response to cadmium ion	2	response to stress	7
PH RhoGAP	signal transduction	7	pollen-pistil interaction	4
			multicellular organismal development	4
			pollination	4
tRNA-synt_1c tRNA-synt_1c_C	tRNA aminoacylation for protein translation	9	metabolic process	3
	tRNA aminoacylation	6	translation	5
	glutamyl-tRNA aminoacylation	3	flower development	2
RRM_6 RRM_1	defense response to bacterium	6	cellular process	3
	mRNA processing	8	multicellular organismal development	3
			biosynthetic process	3
			cell death	3
Myb_DNA-binding Myb_DNA-binding	N-terminal protein myristoylation	3	cellular process	25
	trichome branching	3	biosynthetic process	93
			pollination	2
			cellular component organization	6
			cell growth	1
			metabolic process	3
			response to endogenous stimulus	56
			growth	6
			anatomical structure morphogenesis	7
			response to external stimulus	1
			multicellular organismal development	13
			flower development	5
			reproduction	11
Porphobil_deam Porphobil_deamC	defense response to bacterium	2	cellular process	3
	peptidyl-pyrromethane cofactor linkage	3	biosynthetic process	3
	tetrapyrrole biosynthetic process	2	response to biotic stimulus	3
Cation_ATPase_N Hydrolase	cation transport	32	cellular process	17
	ATP biosynthetic process	64	multicellular organismal development	1
	shoot development	1	biosynthetic process	12
	calcium ion transport	4	response to biotic stimulus	6
	metabolic process	31	cellular component organization	1
	calcium ion transmembrane transport	24	cell death	4
	ATP catabolic process	32	response to abiotic stimulus	3
	inflorescence morphogenesis	1	secondary metabolic process	1
RTC RTC_insert	RNA processing	2	metabolic process	2
DnaJ DnaJ_CXXCXGXG DnaJ_C	response to heat	18	cellular process	13
	protein folding	36	multicellular organismal development	2
			flower development	7
			protein metabolic process	13
			pollination	2
			response to abiotic stimulus	10
			cell death	2
AAA_11 AAA_12	pollen-pistil interaction	1	pollen-pistil interaction	3
	pollen tube guidance	1	response to external stimulus	3
	embryo sac development	1	multicellular organismal development	3
			pollination	3
			cellular process	1
			signal transduction	1
TBP TBP	transcription initiation from RNA polymerase II promoter	12	biosynthetic process	1
EF_hand_6 EF_hand_5	N-terminal protein myristoylation	6	response to abiotic stimulus	8
			biosynthetic process	5
			cellular process	6
			signal transduction	1
			metabolic process	4
			response to stress	7
Pkinase NAF	signal transduction	36	protein modification process	49
	N-terminal protein myristoylation	3	multicellular organismal development	4
	protein phosphorylation	111	biosynthetic process	1
			response to abiotic stimulus	24
			cell communication	2
			signal transduction	37
			response to endogenous stimulus	20
PHD Homeobox	regulation of transcription, DNA-dependent	6	biosynthetic process	1
Tubulin Tubulin_C	microtubule-based movement	17	response to abiotic stimulus	15
	protein polymerization	38	multicellular organismal development	2
	response to salt stress	14	cellular component organization	3
	microtubule-based process	19	cell growth	2
	GTP catabolic process	38	nucleobase, nucleoside, nucleotide and nucleic acid metabolic process	3
	response to cadmium ion	5	response to stress	11
			cell cycle	2
Oxidored_molyb Mo-co_dimer Cyt-b5 FAD_binding_6 NAD_binding_1	nitrate assimilation	2	metabolic process	3
	oxidation-reduction process	2	response to abiotic stimulus	3
ADK ADK_lid	nucleobase-containing compound metabolic process	6	cellular process	2
	anaerobic respiration	2	nucleobase, nucleoside, nucleotide and nucleic acid metabolic process	4
	response to cadmium ion	2	metabolic process	2
Peptidase_M16_C Peptidase_M16_C	proteolysis	7	protein metabolic process	10
OHCU_decarbox Transthyretin	allantoin biosynthetic process	2	cellular process	4
	transport	2	biosynthetic process	4
			cellular component organization	4
			cell communication	4
CRAL_TRIO_N CRAL_TRIO	cell tip growth	2	flower development	3
	transport	22	transport	33
Glyco_hydro_2_N Glyco_hydro_2 Glyco_hydro_2_C Bgal_small_N	carbohydrate metabolic process	3	metabolic process	1
Cu-oxidase_3 Cu-oxidase Cu-oxidase_2	lignin catabolic process	34	response to abiotic stimulus	7
	oxidation-reduction process	42	multicellular organismal development	5
			biosynthetic process	10
			cellular process	21
			cell communication	5
			cellular component organization	2
			secondary metabolic process	21
Anticodon_1 Val_tRNA-synt_C	tRNA aminoacylation for protein translation	3	nucleobase, nucleoside, nucleotide and nucleic acid metabolic process	2
	valyl-tRNA aminoacylation	3	metabolic process	2
			post-embryonic development	2
Fapy_DNA_glyco H2TH	DNA repair	6	metabolic process	3
	base-excision repair	6	response to stress	3
Peptidase_S10 Peptidase_S10	proteolysis	2	protein metabolic process	4
RS4NT S4	translation	15	translation	3
Kinesin Kinesin-relat_1	microtubule-based movement	3	metabolic process	1
2-Hacid_dh 2-Hacid_dh_C ACT	metabolic process	4	cellular process	1
	L-serine biosynthetic process	8	metabolic process	1
PUA_2 ATP-sulfurylase	sulfate assimilation	8	cellular process	2
	response to cadmium ion	1	cell communication	2
			response to extracellular stimulus	2
DEK_C PC4	regulation of transcription, DNA-dependent	6	biosynthetic process	1
Usp Pkinase U-box	protein ubiquitination	6	metabolic process	7
	response to stress	2	response to stress	6
Rieske Ring_hydroxyl_A	oxidation-reduction process	1	metabolic process	1
Radical_SAM Fer4_12 Mob_synth_C	Mo-molybdopterin cofactor biosynthetic process	9	cellular process	4
			biosynthetic process	4
Inhibitor_I29 Peptidase_C1	proteolysis	34	response to abiotic stimulus	6
	N-terminal protein myristoylation	3	multicellular organismal development	12
	response to salt stress	2	response to biotic stimulus	14
			cell death	4
			response to stress	18
CBM_4_9 CBM_4_9 CBM_4_9 CBM_4_9	carbohydrate metabolic process	1	metabolic process	1
AhpC-TSA 1-cysPrx_C	defense response to bacterium	4	response to abiotic stimulus	5
	oxidation-reduction process	3	response to biotic stimulus	3
			response to stress	5
			metabolic process	5
Lum_binding Lum_binding	oxidation-reduction process	1	cellular process	2
Sigma70_r2 Sigma70_r4	transcription initiation, DNA-dependent	18	response to abiotic stimulus	4
	regulation of transcription, DNA-dependent	18	biosynthetic process	8
			carbohydrate metabolic process	2
Peptidase_M24 Rtt106	cellular process	1	post-embryonic development	2
Glyco_hydro_28 Glyco_hydro_28	carbohydrate metabolic process	3	cellular process	1
			flower development	1
			cellular component organization	1
			abscission	1
PAS_2 GAF PAS PAS HisKA HATPase_c	regulation of transcription, DNA-dependent	15	response to abiotic stimulus	5
	protein-tetrapyrrole linkage	12	response to external stimulus	5
	signal transduction	5	biosynthetic process	5
	detection of visible light	5	tropism	4
	protein-chromophore linkage	15	signal transduction	5
	red, far-red light phototransduction	12	cellular component organization	1
	peptidyl-histidine phosphorylation	15	response to stress	1
			nucleobase, nucleoside, nucleotide and nucleic acid metabolic process	5
			response to endogenous stimulus	1
MIF4G_like MIF4G_like_2	RNA metabolic process	2	response to abiotic stimulus	2
			multicellular organismal development	2
			nucleobase, nucleoside, nucleotide and nucleic acid metabolic process	2
			response to endogenous stimulus	2
			regulation of gene expression, epigenetic	2
FKBP_C FKBP_C FKBP_C	response to cadmium ion	1	protein modification process	11
	protein folding	9	multicellular organismal development	1
			biosynthetic process	1
			response to abiotic stimulus	9
			biological_process	9
			cell growth	1
			cellular component organization	1
			response to stress	9
C2 C2	protein targeting to membrane	2	cellular process	1
			response to biotic stimulus	1
			cellular component organization	1
			response to abiotic stimulus	1
IBN_N Cse1	intracellular protein transport	6	cellular process	2
			biological_process	1
RRM_1 RRM_1 RRM_1 RRM_1	response to cadmium ion	2	response to abiotic stimulus	2
	response to salt stress	2	nucleobase, nucleoside, nucleotide and nucleic acid metabolic process	1
			response to stress	2
Lectin_legB Lectin_legB Pkinase	protein phosphorylation	3	metabolic process	1
			biological_process	1
Glyco_trans_4_4 Glyco_trans_1_4	biosynthetic process	2	metabolic process	2
ubiquitin UBA XPC-binding UBA	proteasomal ubiquitin-dependent protein catabolic process	24	cellular process	7
	nucleotide-excision repair	24	protein metabolic process	7
			response to abiotic stimulus	2
FAD_binding_4 Cytokin-bind	cytokinin metabolic process	18	cellular process	10
	N-terminal protein myristoylation	3	multicellular organismal development	2
	oxidation-reduction process	9	biosynthetic process	2
			metabolic process	10
FAD_binding_6 NAD_binding_1	defense response to bacterium	8	response to abiotic stimulus	1
	oxidation-reduction process	12	response to biotic stimulus	3
	response to salt stress	2	metabolic process	6
Pkinase Pkinase	N-terminal protein myristoylation	3	cellular process	41
	protein phosphorylation	120	biosynthetic process	3
			pollination	4
			cellular component organization	7
			cell growth	7
			carbohydrate metabolic process	1
			metabolic process	41
			response to endogenous stimulus	3
			cellular homeostasis	1
			anatomical structure morphogenesis	9
			embryo development	4
			transport	3

## Sheet: Sheet2
Domain Arrangement	Arabidopsis (Function)	Number of genes	Rice (Function)	Number of genes
Fer2_4 NADH-G_4Fe-4S_3	NADH dehydrogenase (ubiquinone) activity	2	catalytic activity	1
	oxidoreductase activity	2	molecular_function	1
	electron carrier activity	2	binding	1
Thioredoxin Thioredoxin	electron carrier activity	4	protein binding	1
	protein disulfide oxidoreductase activity	4	catalytic activity	3
GATase_7 Pribosyltran	amidophosphoribosyltransferase activity	3	transferase activity	2
Vps39_1 Vps39_2	binding	1	enzyme regulator activity	1
Kelch_3 Kelch_3 Kelch_3 Kelch_3	protein binding	5	molecular_function	2
zf-Sec23_Sec24 Sec23_trunk Sec23_BS Sec23_helical Gelsolin	zinc ion binding	13	transporter activity	7
PRK PRK	nucleoside-triphosphatase activity	2	kinase activity	1
	kinase activity	2	hydrolase activity	1
	ATP binding	2	nucleotide binding	1
Transket_pyr Transketolase_C	catalytic activity	9	catalytic activity	8
	oxidoreductase activity, acting on the aldehyde or oxo group of donors, disulfide as acceptor	3	transferase activity	6
Meth_synt_1 Meth_synt_2	copper ion binding	1	transferase activity	4
	5-methyltetrahydropteroyltriglutamate-homocysteine S-methyltransferase activity	7	binding	4
HATPase_c DNA_gyraseB	DNA topoisomerase (ATP-hydrolyzing) activity	6	hydrolase activity	3
	DNA binding	2	nucleotide binding	3
3HCDH_N 3HCDH	3-hydroxyacyl-CoA dehydrogenase activity	3	catalytic activity	6
	catalytic activity	2	nucleotide binding	1
	coenzyme binding	3	binding	1
	oxidoreductase activity	3
Kinesin HHH_3	DNA binding	1	motor activity	2
	ATP binding	2	nucleotide binding	2
SecA_DEAD SecA_PP_bind	ATP binding	4	transporter activity	1
			hydrolase activity	1
RRM_1 zf-CCHC	nucleic acid binding	9	RNA binding	8
	nucleotide binding	9	nucleotide binding	7
Mcp5_PH FYVE BRX_N BRX	protein binding	2	protein binding	3
	phospholipid binding	2	binding	3
Ribosomal_S13_N Ribosomal_S15	structural constituent of ribosome	2	structural molecule activity	3
LisH CLTH	protein binding	7	molecular_function	1
GMC_oxred_N GMC_oxred_C	choline dehydrogenase activity	8	catalytic activity	11
	long-chain-alcohol oxidase activity	4	molecular_function	4
PAS_9 PAS_9	two-component sensor activity	9	kinase activity	1
	signal transducer activity	3	signal transducer activity	1
Inhibitor_I9 Peptidase_S8	serine-type endopeptidase activity	56	hydrolase activity	51
PLAT Lipoxygenase	oxidoreductase activity, acting on single donors with incorporation of molecular oxygen, incorporation of two atoms of oxygen	6	protein binding	5
	protein binding	6	binding	7
	iron ion binding	6	catalytic activity	13
ubiquitin ubiquitin	protein binding	9	kinase activity	8
B_lectin Pkinase	protein binding	2	carbohydrate binding	92
	protein kinase activity	24	protein binding	31
	protein tyrosine kinase activity	16	kinase activity	98
ABC_tran ABC_tran_2 ABC_tran	nucleoside-triphosphatase activity	4	transporter activity	7
	nucleotide binding	4
GATase_7 Asn_synthase	asparagine synthase (glutamine-hydrolyzing) activity	8	catalytic activity	4
RNA_pol_Rpb1_1 RNA_pol_Rpb1_2 RNA_pol_Rpb1_3 RNA_pol_Rpb1_4 RNA_pol_Rpb1_5	DNA-directed RNA polymerase activity	5	transferase activity	1
	DNA binding	5	DNA binding	1
zf-RING_2 VWA	protein binding	5	catalytic activity	2
HMA Hydrolase	copper-transporting ATPase activity	10	hydrolase activity	3
	catalytic activity	5	transporter activity	4
	metal ion binding	5
	hydrolase activity, acting on acid anhydrides, catalyzing transmembrane movement of substances	6
Trypsin_2 PDZ_2	serine-type endopeptidase activity	9	hydrolase activity	7
	protein binding	9	catalytic activity	1
Response_reg Myb_DNA-binding	protein binding	11	protein binding	4
	two-component response regulator activity	11	signal transducer activity	8
RNase_PH RNase_PH_C	RNA binding	11	RNA binding	10
RNA_pol_Rpb2_2 RNA_pol_Rpb2_3 RNA_pol_Rpa2_4 RNA_pol_Rpb2_6 RNA_pol_Rpb2_7	DNA-directed RNA polymerase activity	1	transferase activity	1
	DNA binding	1	DNA binding	1
DnaJ zf-CSL	heat shock protein binding	1	protein binding	5
DHquinase_I Shikimate_dh_N	catalytic activity	1	catalytic activity	4
	shikimate 3-dehydrogenase (NADP+) activity	1
	3-dehydroquinate dehydratase activity	1
GTP_EFTU GTP_EFTU_D2 IF-2	translation initiation factor activity	1	translation factor activity, nucleic acid binding	5
	GTPase activity	7	hydrolase activity	4
Rep-A_N tRNA_anti	nucleic acid binding	6	nucleic acid binding	3
	DNA binding	6	DNA binding	3
AAA_25 ChlI	serine-type endopeptidase activity	1	hydrolase activity	1
	damaged DNA binding	1	nucleotide binding	1
	nucleoside-triphosphatase activity	1	DNA binding	1
	ATP-dependent peptidase activity	1
GAF HisKA Response_reg	two-component sensor activity	9	kinase activity	3
	protein binding	3	receptor activity	3
	signal transducer activity	3	binding	3
Pyr_redox_2 Pyr_redox	calcium ion binding	2	catalytic activity	12
	oxidoreductase activity	19	nucleotide binding	2
	flavin adenine dinucleotide binding	19	binding	3
Pkinase EF_hand_5 EF_hand_5	calcium ion binding	38	kinase activity	32
	protein kinase activity	76	nucleotide binding	16
	protein tyrosine kinase activity	22	binding	16
ABC_tran ABC_tran	nucleoside-triphosphatase activity	55	transporter activity	51
	ATP binding	55	hydrolase activity	49
	ATPase activity, coupled to transmembrane movement of substances	88	protein binding	5
Pkinase U-box	protein kinase activity	10	kinase activity	13
	protein tyrosine kinase activity	4	nucleotide binding	13
	transferase activity, transferring phosphorus-containing groups	5	catalytic activity	13
PIN_4 RNB	RNA binding	2	RNA binding	1
Transketolase_N Transket_pyr Transketolase_C	catalytic activity	3	catalytic activity	2
CBS CBS CBS	protein binding	1	kinase activity	3
			molecular_function	2
AIRS AIRS_C AIRS_C GATase_5	catalytic activity	1	catalytic activity	2
	ATP binding	1	nucleotide binding	2
PRK CYTH	kinase activity	2	kinase activity	2
	ATP binding	2	nucleotide binding	2
GTP_EFTU GTP_EFTU_D2 EFG_IV EFG_C	GTPase activity	9	translation factor activity, nucleic acid binding	8
	copper ion binding	1	hydrolase activity	1
	ATP binding	2	nucleotide binding	3
DnaJ DnaJ-X	heat shock protein binding	7	protein binding	5
GATase_2 GATase_6	glutamine-fructose-6-phosphate transaminase (isomerizing) activity	1	transferase activity	2
tRNA_anti RPA_C	nucleic acid binding	4	protein binding	2
ACT_5 ACT_5	amino acid binding	5	transferase activity	4
Lyase_1 FumaraseC_C	catalytic activity	5	protein binding	1
	fumarate hydratase activity	5	catalytic activity	1
Pribosyltran_N Pribosyltran	ribose phosphate diphosphokinase activity	7	transferase activity	9
Glyco_hydro_1 Glyco_hydro_1	catalytic activity	4	hydrolase activity	9
	cation binding	4	binding	2
CoA_binding Ligase_CoA	ATP citrate synthase activity	3	catalytic activity	1
	succinate-CoA ligase (ADP-forming) activity	3	binding	1
	catalytic activity	3
PAS_9 PAS_9 Pkinase	two-component sensor activity	18	protein binding	10
	protein kinase activity	12	kinase activity	10
	protein tyrosine kinase activity	4	signal transducer activity	10
	transferase activity, transferring phosphorus-containing groups	6	receptor activity	10
Ion_trans_2 Ion_trans_2	potassium channel activity	6	transporter activity	4
UBA HECT	protein binding	3	catalytic activity	1
	binding	3
PAS_9 Pkinase_Tyr	two-component sensor activity	3	kinase activity	2
	protein kinase activity	20
	protein tyrosine kinase activity	10
	transferase activity, transferring phosphorus-containing groups	10
EF_hand_4 FAD_binding_8 NAD_binding_6	calcium ion binding	2	catalytic activity	10
	oxidoreductase activity, acting on NADH or NADPH, oxygen as acceptor	2	molecular_function	3
	oxidoreductase activity	2	binding	3
	flavin adenine dinucleotide binding	2
Malectin Pkinase	protein binding	1	kinase activity	19
	protein kinase activity	4	nucleotide binding	18
	protein tyrosine kinase activity	4
GSH_synth_ATP GSH_synthase	ligase activity	1	catalytic activity	5
	ATP binding	1
Pkinase Pkinase_Tyr	protein kinase activity	6	kinase activity	9
	protein tyrosine kinase activity	4	nucleotide binding	6
	transferase activity, transferring phosphorus-containing groups	3	binding	2
Biotin_lipoyl 2-oxoacid_dh	cofactor binding	2	transferase activity	23
	dihydrolipoyllysine-residue succinyltransferase activity	4	nucleotide binding	5
	dihydrolipoyllysine-residue acetyltransferase activity	3	binding	8
GATase GATase	oxo-acid-lyase activity	1	transferase activity	1
Rad4 BHD_1 BHD_2 BHD_3	damaged DNA binding	2	DNA binding	1
Sulfate_tra_GLY STAS	transporter activity	14	transporter activity	20
PBD RhoGAP	protein binding	5	enzyme regulator activity	7
SWIRM Myb_DNA-binding	protein binding	3	protein binding	4
RRM_5 2OG-FeII_Oxy_2	nucleic acid binding	3	nucleic acid binding	1
zf-TRM13_CCCH zf-U11-48K	methyltransferase activity	1	transferase activity	1
NTF2 RRM_6	nucleic acid binding	7	RNA binding	4
	nucleotide binding	7	nucleotide binding	4
Acyl-CoA_dh_M Acyl-CoA_dh_1	oxidoreductase activity, acting on the CH-CH group of donors	4	catalytic activity	6
	acyl-CoA oxidase activity	4	nucleotide binding	1
EF_hand_5 EF_hand_3	calcium ion binding	1	binding	1
Peptidase_M17_N Peptidase_M17	metalloexopeptidase activity	5	hydrolase activity	2
	aminopeptidase activity	5	binding	2
Radical_SAM TRAM	transferase activity	1	catalytic activity	1
	iron-sulfur cluster binding	1	binding	1
UBA PUB	protein binding	1	binding	4
Glyco_hydro_9 CBM49	catalytic activity	3	hydrolase activity	4
	carbohydrate binding	3	carbohydrate binding	4
Myosin_N Myosin_head	motor activity	17	motor activity	4
	protein binding	17
	nucleoside-triphosphatase activity	1
Ribosomal_L30_N Ribosomal_L30	structural constituent of ribosome	8	structural molecule activity	4
TF_Zn_Ribbon TFIIB TFIIB	translation initiation factor activity	2	translation factor activity, nucleic acid binding	3
Nucleoporin_N Nucleoporin_C	structural constituent of nuclear pore	1	transporter activity	1
F-box Tub	protein binding	11	hydrolase activity	12
YjeF_N Pyridox_oxidase PNPOx_C	oxidoreductase activity, acting on the CH-NH2 group of donors	1	catalytic activity	1
	pyridoxamine-phosphate oxidase activity	1
Alpha-amylase Alpha-amyl_C2	catalytic activity	3	hydrolase activity	10
	calcium ion binding	3	binding	1
KH_2 Ribosomal_S3_C	RNA binding	3	RNA binding	1
Pkinase_Tyr Pkinase_Tyr	protein binding	1	kinase activity	4
	transferase activity, transferring phosphorus-containing groups	1	protein binding	1
Methyltransf_18 Aminotran_1_2	transferase activity	1	transferase activity	2
	pyridoxal phosphate binding	1
NB-ARC NB-ARC	protein binding	4	protein binding	8
	nucleoside-triphosphatase activity	2	nucleotide binding	10
GTP_EFTU GTP_EFTU_D2 eIF2_C	GTP binding	3	translation factor activity, nucleic acid binding	2
	GTPase activity	3	protein binding	2
AIRS AIRS_C	phosphoribosylformylglycinamidine cyclo-ligase activity	2	catalytic activity	1
	ATP binding	2	nucleotide binding	1
MutS_I MutS_II MutS_III MutS_IV MutS_V	mismatched DNA binding	4	hydrolase activity	2
	ATP binding	4	nucleotide binding	1
DNA_photolyase Abhydrolase_6	DNA photolyase activity	1	catalytic activity	4
PHD zf-MIZ	protein binding	5	protein binding	3
	zinc ion binding	5	DNA binding	3
HIRAN VRR_NUC	nucleic acid binding	1	hydrolase activity	1
	hydrolase activity, acting on ester bonds	1	binding	1
PFU PUL	protein binding	2	nucleotide binding	1
ubiquitin UBA	protein binding	5	hydrolase activity	1
Enolase_N Enolase_C	phosphopyruvate hydratase activity	3	catalytic activity	9
	magnesium ion binding	3	DNA binding	7
Lectin_C Pkinase_Tyr	binding	1	kinase activity	2
	protein kinase activity	2
	protein tyrosine kinase activity	2
PGI PGI	glucose-6-phosphate isomerase activity	2	catalytic activity	3
Sec7_N Sec7	binding	5	transporter activity	2
	ARF guanyl-nucleotide exchange factor activity	9	binding	2
UDPG_MGDP_dh_N UDPG_MGDP_dh UDPG_MGDP_dh_C	NAD binding	10	catalytic activity	8
	coenzyme binding	2	nucleotide binding	8
	oxidoreductase activity	2	binding	8
GUB_WAK_bind EGF_CA Pkinase_Tyr	calcium ion binding	5	kinase activity	12
	protein binding	2	nucleotide binding	1
	protein kinase activity	10	binding	1
RNA_pol_Rpb1_1 RNA_pol_Rpb1_2 RNA_pol_Rpb1_3 RNA_pol_Rpb1_5	DNA binding	1	transferase activity	1
	DNA-directed RNA polymerase activity	1	DNA binding	1
KH_1 KH_1 KH_1	RNA binding	4	RNA binding	7
PolyA_pol PolyA_pol_RNAbd	RNA binding	5	RNA binding	3
GTP_EFTU GTP_EFTU_D3	translation elongation factor activity	1	translation factor activity, nucleic acid binding	2
	GTPase activity	1	hydrolase activity	2
Pkinase EF_hand_6 EF_hand_5	calcium ion binding	3	kinase activity	1
	protein kinase activity	6	nucleotide binding	1
	protein tyrosine kinase activity	6	binding	1
Thioredoxin Glutaredoxin Glutaredoxin Glutaredoxin	electron carrier activity	1	catalytic activity	1
BPL_LplA_LipB BPL_C	catalytic activity	4	catalytic activity	1
zf-LSD1 Peptidase_C14	cysteine-type endopeptidase activity	3	hydrolase activity	1
GATase Asn_synthase GMP_synt_C	GMP synthase (glutamine-hydrolyzing) activity	1	catalytic activity	1
	asparagine synthase (glutamine-hydrolyzing) activity	1	nucleotide binding	1
Ligase_CoA Citrate_synt	ATP citrate synthase activity	1	transferase activity	2
	succinate-CoA ligase (ADP-forming) activity	1
	catalytic activity	1
2OG-FeII_Oxy ShK	oxidoreductase activity, acting on paired donors, with incorporation or reduction of molecular oxygen, 2-oxoglutarate as one donor, and incorporation of one atom each of oxygen into both donors	1	catalytic activity	2
	oxidoreductase activity	1	binding	2
	iron ion binding	1
Alpha_adaptinC2 B2-adapt-app_C	binding	3	protein binding	1
	protein transporter activity	3	binding	1
RNA_pol_L RNA_pol_A_bac	DNA-directed RNA polymerase activity	7	transferase activity	4
	DNA binding	7	DNA binding	3
Metallophos Mre11_DNA_bind	hydrolase activity	1	hydrolase activity	2
	endonuclease activity	1	binding	2
RRM_6 RRM_1 RRM_5	RNA binding	2	RNA binding	1
	nucleotide binding	2	nucleotide binding	1
RNA_POL_M_15KD TFIIS_C	nucleic acid binding	4	nucleic acid binding	5
	DNA binding	4	DNA binding	5
	zinc ion binding	4	binding	5
PHD BAH	nucleoside-triphosphatase activity	2	protein binding	1
	protein binding	2	DNA binding	1
	DNA binding	2
PseudoU_synth_1 PseudoU_synth_1	RNA binding	8	catalytic activity	5
Glyco_hydro_17 X8	catalytic activity	2	hydrolase activity	3
	cation binding	2	binding	3
Chitin_bind_1 Glyco_hydro_19	chitinase activity	7	hydrolase activity	8
HATPase_c Topo-VIb_trans	DNA topoisomerase (ATP-hydrolyzing) activity	3	protein binding	1
	DNA binding	1	hydrolase activity	1
Pkinase EF_hand_5 efhand	calcium ion binding	2	kinase activity	1
	protein kinase activity	4	protein binding	1
	protein tyrosine kinase activity	4
SWIB SWIB	protein binding	2	molecular_function	2
zf-RING_2 VWA_3	protein binding	3	catalytic activity	5
DSPc mRNA_cap_enzyme mRNA_cap_C	protein tyrosine phosphatase activity	3	catalytic activity	2
	phosphatase activity	3	hydrolase activity	2
	protein tyrosine/serine/threonine phosphatase activity	3	nucleotide binding	2
	polynucleotide 5'-phosphatase activity	3	transferase activity	2
SWIRM ZZ Myb_DNA-binding	protein binding	4	DNA binding	2
	DNA binding	4	binding	2
Terpene_synth Terpene_synth_C	magnesium ion binding	1	catalytic activity	8
	terpene synthase activity	1	binding	4
ING PHD	protein binding	5	protein binding	2
Trypsin PDZ_2	protein binding	4	hydrolase activity	4
	serine-type endopeptidase activity	4	catalytic activity	3
malic Malic_M	NAD binding	12	catalytic activity	11
	malate dehydrogenase (oxaloacetate-decarboxylating) activity	6	nucleotide binding	3
	oxidoreductase activity	6	binding	9
	malic enzyme activity	6	protein binding	9
La RRM_1	RNA binding	3	RNA binding	2
	nucleotide binding	3	nucleotide binding	2
Ribosomal_L2 Ribosomal_L2_C	transferase activity	2	structural molecule activity	1
	structural constituent of ribosome	5
Semialdhyde_dh Semialdhyde_dhC	NAD binding	6	catalytic activity	3
	oxidoreductase activity, acting on the aldehyde or oxo group of donors, NAD or NADP as acceptor	3	binding	2
	protein dimerization activity	3	protein binding	3
	N-acetyl-gamma-glutamyl-phosphate reductase activity	3
GlutR_N GlutR_dimer	glutamyl-tRNA reductase activity	3	protein binding	1
	nucleotide binding	3	catalytic activity	1
CS SGS	protein binding	4	protein binding	2
PB1 Pkinase_Tyr	protein binding	8	kinase activity	7
	protein kinase activity	16
	protein tyrosine kinase activity	2
CPSase_L_chain CPSase_L_D2 CPSase_L_D3 CPSase_L_chain CPSase_L_D2 MGS	catalytic activity	1	catalytic activity	1
	ligase activity	1	nucleotide binding	1
GTP_EFTU GTP_EFTU_D2 EFG_C	GTPase activity	8	translation factor activity, nucleic acid binding	7
	GTP binding	8	hydrolase activity	7
SLBB NADH_4Fe-4S	NAD binding	2	catalytic activity	1
	NADH dehydrogenase (ubiquinone) activity	1	nucleotide binding	1
	FMN binding	2	binding	1
HMA HMA Hydrolase	copper-transporting ATPase activity	2	hydrolase activity	3
	catalytic activity	1	transporter activity	3
	copper ion binding	1
	metal ion binding	1
FYVE BRX_N BRX	protein binding	1	protein binding	5
	phospholipid binding	1	binding	7
SRP54_N SRP_SPB	nucleoside-triphosphatase activity	4	hydrolase activity	2
	nucleotide binding	4	protein binding	2
	7S RNA binding	5	binding	2
Thioredoxin Thioredoxin_6 Thioredoxin	electron carrier activity	7	catalytic activity	7
	isomerase activity	8	protein binding	5
DNA_photolyase FAD_binding_7	DNA photolyase activity	9	catalytic activity	4
	deoxyribodipyrimidine photo-lyase activity	2	DNA binding	1
			kinase activity	6
			signal transducer activity	10
EF_hand_5 EF_hand_5	calcium ion binding	39	protein binding	14
	binding	1	binding	29
Myb_DNA-bind_6 Myb_DNA-binding	protein binding	5	DNA binding	2
ADH_N ADH_zinc_N_2	nucleotide binding	3	catalytic activity	8
	oxidoreductase activity	3	binding	8
Thr_dehydrat_C Thr_dehydrat_C	catalytic activity	1	catalytic activity	1
	pyridoxal phosphate binding	1
Myb_DNA-binding Myb_DNA-bind_6	protein binding	5	DNA binding	1
DnaJ DnaJ_C	heat shock protein binding	13	protein binding	9
Pkinase KA1	protein kinase activity	2	protein binding	7
	protein serine/threonine kinase activity	2	kinase activity	7
Thg1 Thg1C Thg1 Thg1C	tRNA guanylyltransferase activity	4	molecular_function	1
tRNA-synt_1_2 Anticodon_1	nucleotide binding	1	catalytic activity	1
	leucine-tRNA ligase activity	1	nucleotide binding	1
Hemerythrin zf-CHY zf-RING_2	protein binding	2	binding	1
Glyco_trans_1_3 GalKase_gal_bdg	kinase activity	2	kinase activity	2
	ATP binding	2	nucleotide binding	2
Pro_isomerase RRM_1 zf-CCHC	peptidyl-prolyl cis-trans isomerase activity	1	catalytic activity	1
	nucleic acid binding	1	nucleic acid binding	1
Fer2 Fer2_2 CO_deh_flav_C Ald_Xan_dh_C Ald_Xan_dh_C2	2 iron, 2 sulfur cluster binding	8	catalytic activity	6
	catalytic activity	8	protein binding	1
	flavin adenine dinucleotide binding	8
	oxidoreductase activity	8
	UDP-N-acetylmuramate dehydrogenase activity	2
Amino_oxidase Amino_oxidase	oxidoreductase activity	1	catalytic activity	1
OTCace_N OTCace	amino acid binding	2	transferase activity	2
	aspartate carbamoyltransferase activity	1	binding	2
Lectin_legB Pkinase	binding	41	kinase activity	67
	protein kinase activity	82	nucleotide binding	2
	protein tyrosine kinase activity	8	binding	2
SF3a60_bindingd Telomere_Sde2_2	nucleic acid binding	1	nucleic acid binding	1
Glyco_hydro_32N Glyco_hydro_32C	beta-fructofuranosidase activity	2	hydrolase activity	9
	sucrose alpha-glucosidase activity	2
KH_1 KH_1 KH_1 KH_1	RNA binding	7	RNA binding	4
DNA_pol3_delta2 Rep_fac_C	nucleoside-triphosphatase activity	1	hydrolase activity	1
	nucleotide binding	1	nucleotide binding	1
HATPase_c_3 MutL_C	mismatched DNA binding	2	hydrolase activity	2
	ATP binding	2	nucleotide binding	2
MutS_I MutS_V GIY-YIG	catalytic activity	1	hydrolase activity	1
	ATP binding	1	catalytic activity	1
	nuclease activity	1	DNA binding	1
HMA Sod_Cu	metal ion binding	2	binding	2
ACP_syn_III ACP_syn_III_C	transferase activity, transferring acyl groups other than amino-acyl groups	2	transferase activity	1
	3-oxoacyl-[acyl-carrier-protein] synthase activity	2	catalytic activity	1
Anticodon_1 zf-FPG_IleRS	isoleucine-tRNA ligase activity	2	catalytic activity	1
	catalytic activity	2	nucleotide binding	1
	ATP binding	2	binding	1
CPSase_L_chain CPSase_L_D2 Biotin_carb_C Biotin_lipoyl	catalytic activity	5	catalytic activity	3
	ligase activity	5	binding	1
	ATP binding	5
SWIB Plus-3 GYF	nucleic acid binding	1	DNA binding	1
	protein binding	1	binding	1
Usp Pkinase	protein kinase activity	22	kinase activity	9
	protein tyrosine kinase activity	8	nucleotide binding	7
	transferase activity, transferring phosphorus-containing groups	11
HD-ZIP_N Homeobox	protein binding	5	sequence-specific DNA binding transcription factor activity	1
	DNA binding	5
	sequence-specific DNA binding transcription factor activity	5
Malectin Pkinase_Tyr	protein binding	13	kinase activity	11
	protein kinase activity	28	nucleotide binding	10
	protein tyrosine kinase activity	22
GTP_EFTU IF-2	translation initiation factor activity	1	translation factor activity, nucleic acid binding	1
	GTPase activity	1	hydrolase activity	1
La RRM_6 RRM_3	nucleic acid binding	3	RNA binding	2
	nucleotide binding	3
Hexokinase_1 Hexokinase_2	hexokinase activity	8	protein binding	8
	ATP binding	6	nucleotide binding	11
TFIIS_M SPOC	zinc ion binding	2	binding	1
DnaJ HSCB_C	heat shock protein binding	1	protein binding	1
PCNA_N PCNA_C	DNA binding	2	protein binding	1
	DNA polymerase processivity factor activity	2	DNA binding	1
AlaDh_PNT_N AlaDh_PNT_C	nucleotide binding	2	catalytic activity	2
RNA_pol_Rpb5_N RNA_pol_Rpb5_C	DNA-directed RNA polymerase activity	5	transferase activity	5
	DNA binding	5	DNA binding	5
Creatinase_N Peptidase_M24	hydrolase activity	2	hydrolase activity	3
GST_N_3 GST_N_3	electron carrier activity	3	molecular_function	1
	protein disulfide oxidoreductase activity	2
UEV Vps23_core	acid-amino acid ligase activity	2	protein binding	1
ArfGap C2	ARF GTPase activator activity	6	binding	2
	protein binding	6	enzyme regulator activity	12
CBM_4_9 CBM_4_9	catalytic activity	2	hydrolase activity	1
	hydrolase activity, hydrolyzing O-glycosyl compounds	2
Serpin Serpin	serine-type endopeptidase inhibitor activity	3	enzyme regulator activity	3
Pribosyltran OMPdecase	catalytic activity	1	catalytic activity	2
	orotidine-5'-phosphate decarboxylase activity	1	transferase activity	2
DNA_pol_A_exo1 HRDC	nucleic acid binding	5	nucleic acid binding	3
cNMP_binding cNMP_binding Pkinase	cAMP-dependent protein kinase regulator activity	2	hydrolase activity	2
	protein serine/threonine phosphatase activity	2	catalytic activity	2
	catalytic activity	2	kinase activity	2
QRPTase_N QRPTase_C	catalytic activity	4	transferase activity	2
	nicotinate-nucleotide diphosphorylase (carboxylating) activity	4
CBM_48 Alpha-amylase	catalytic activity	5	transferase activity	1
	pullulanase activity	1	hydrolase activity	2
Gln-synt_N Gln-synt_C	catalytic activity	10	catalytic activity	6
	glutamate-ammonia ligase activity	11	binding	3
RRM_5 RRM_1	nucleic acid binding	6	RNA binding	2
	nucleotide binding	6	nucleotide binding	2
ACT ACT	amino acid binding	2	binding	3
BAH Chromo DNA_methylase	DNA binding	3	DNA binding	1
ETF ETF_alpha	electron carrier activity	1	binding	1
Glyoxalase Glyoxalase	lactoylglutathione lyase activity	8	catalytic activity	5
RuBisCO_large_N RuBisCO_large	ribulose-bisphosphate carboxylase activity	1	catalytic activity	2
SHS2_Rpb7-N S1	RNA binding	1	transferase activity	1
zf-C3HC4_2 YDG_SRA zf-C3HC4	protein binding	2	chromatin binding	2
	histone binding	2	protein binding	2
	zinc ion binding	2	DNA binding	2
Lactamase_B_2 DRMBL	hydrolase activity	3	hydrolase activity	1
G6PD_N G6PD_C	nucleotide binding	9	catalytic activity	9
	glucose-6-phosphate dehydrogenase activity	9	protein binding	2
KH_1 KH_1 KH_1 KH_1 KH_1	RNA binding	4	RNA binding	2
Gp_dh_N Gp_dh_C	oxidoreductase activity, acting on the aldehyde or oxo group of donors, NAD or NADP as acceptor	11	catalytic activity	9
	nucleotide binding	11	nucleotide binding	3
MoeZ_MoeB Rhodanese	catalytic activity	2	catalytic activity	1
zf-RING_2 zf-UBP	protein binding	2	protein binding	2
GST_N_3 GST_C	protein binding	22	transferase activity	34
	glutathione binding	2	catalytic activity	7
S1 S1 UBA UBA	protein binding	1	RNA binding	1
	translation elongation factor activity	1	translation factor activity, nucleic acid binding	1
Kinesin zf-C3HC4_3	protein binding	2	motor activity	1
	microtubule motor activity	2	nucleotide binding	1
EF_hand_4 EF_hand_5	calcium ion binding	4	protein binding	6
tRNA-synt_2d FDX-ACB	magnesium ion binding	1	RNA binding	1
	ATP binding	1	nucleotide binding	1
	aminoacyl-tRNA ligase activity	1	binding	1
Lipid_DES FA_desaturase	oxidoreductase activity, acting on paired donors, with incorporation or reduction of molecular oxygen	1	catalytic activity	1
Cyt-b5 FA_desaturase	heme binding	2	catalytic activity	1
	oxidoreductase activity, acting on paired donors, with oxidation of a pair of donors resulting in the reduction of molecular oxygen to two molecules of water	2	binding	1
zf-Sec23_Sec24 Sec23_trunk Sec23_BS Sec23_helical	protein binding	1	transporter activity	3
UQ_con UBA	protein binding	2	catalytic activity	1
FAD_binding_4 BBE	catalytic activity	28	catalytic activity	11
	oxidoreductase activity, acting on CH-OH group of donors	28	molecular_function	11
	oxidoreductase activity	28	binding	11
ACT ACT ACT	amino acid binding	5	binding	2
PAP_central PAP_RNA-bind	RNA binding	17	protein binding	11
	polynucleotide adenylyltransferase activity	17	transferase activity	11
Lactamase_B_4 Lactamase_B_2	hydrolase activity	2	catalytic activity	1
AAA_22 Cdc6_C	ATP binding	2	nucleotide binding	3
RRM_1 RRM_1 RRM_1 RRM_6	nucleic acid binding	1	RNA binding	1
	nucleotide binding	1	nucleotide binding	1
p450 p450	monooxygenase activity	3	catalytic activity	20
	oxidoreductase activity, acting on paired donors, with incorporation or reduction of molecular oxygen	6	molecular_function	19
	heme binding	6	binding	19
Formyl_trans_N Formyl_trans_C	catalytic activity	1	hydrolase activity	1
	hydroxymethyl-, formyl- and related transferase activity	1	transferase activity	1
zf-RING_3 zf-RING_2	protein binding	21	binding	17
Fer4 ABC_tran ABC_tran	nucleoside-triphosphatase activity	2	transporter activity	2
	ATP binding	2
	electron carrier activity	2
B_lectin Pkinase_Tyr	protein binding	8	carbohydrate binding	8
	protein kinase activity	56	protein binding	6
	protein tyrosine kinase activity	30	kinase activity	15
Telomere_Sde2 Telomere_Sde2_2	protein binding	2	molecular_function	1
Radical_SAM BATS	catalytic activity	1	transferase activity	1
	iron-sulfur cluster binding	1	binding	1
Med26 TFIIS_M TFIIS_C	nucleic acid binding	1	DNA binding	3
	DNA binding	1	molecular_function	3
	molecular_function	1	sequence-specific DNA binding transcription factor activity	3
MIT Vps4_C	nucleoside-triphosphatase activity	1	protein binding	3
	nucleotide binding	1	hydrolase activity	3
Rhodanese Rhodanese	thiosulfate sulfurtransferase activity	6	transferase activity	3
SAM_1 Lactamase_B_2 DRMBL	hydrolase activity	1	hydrolase activity	1
AdoHcyase AdoHcyase_NAD	adenosylhomocysteinase activity	5	hydrolase activity	2
	nucleotide binding	5	binding	2
SNase SNase SNase SNase TUDOR SNase	nucleic acid binding	1	RNA binding	2
	hydrolase activity, acting on ester bonds	1	nuclease activity	2
GTP_EFTU GTP_EFTU_D2 GTP_EFTU_D3	translation release factor activity	2	hydrolase activity	6
	GTPase activity	14	protein binding	4
	zinc ion binding	2	binding	4
UBA_e1_thiolCys E2_bind	acid-amino acid ligase activity	1	catalytic activity	1
	catalytic activity	1	protein binding	1
	small protein activating enzyme activity	1
Malectin_like Pkinase	protein binding	18	kinase activity	13
	protein kinase activity	52
	protein tyrosine kinase activity	18
Glyco_hydro_38 Alpha-mann_mid Glyco_hydro_38C	alpha-mannosidase activity	4	hydrolase activity	3
	carbohydrate binding	4	carbohydrate binding	3
	hydrolase activity, hydrolyzing O-glycosyl compounds	4	binding	3
Exo_endo_phos zf-GRF	nuclease activity	1	binding	2
NUDIX-like zf-NADH-PPase NUDIX	hydrolase activity	1	hydrolase activity	1
6PF2K His_Phos_1	carbohydrate binding	1	hydrolase activity	4
	catalytic activity	1
	6-phosphofructo-2-kinase activity	2
SHS2_Rpb7-N RNA_pol_Rbc25	DNA-directed RNA polymerase activity	2	transferase activity	3
FGGY_N FGGY_C	phosphotransferase activity, alcohol group as acceptor	8	kinase activity	5
CBM_25 CBM_25 CBM_25 Glyco_transf_5	starch binding	2	transferase activity	3
Lactamase_B Myb_DNA-bind_4	hydrolase activity	1	hydrolase activity	1
	DNA binding	1	DNA binding	1
FAD_binding_8 NAD_binding_6	calcium ion binding	9	catalytic activity	10
	oxidoreductase activity, acting on NADH or NADPH, oxygen as acceptor	11	molecular_function	2
	oxidoreductase activity	20	binding	2
	flavin adenine dinucleotide binding	20
EF_hand_5 EF_hand_6	calcium ion binding	5	binding	3
adh_short ADH_N	transferase activity, transferring acyl groups other than amino-acyl groups	1	catalytic activity	3
	nucleotide binding	2	binding	3
GATase_2 Glu_syn_central	glutamate synthase activity	3	catalytic activity	1
	oxidoreductase activity, acting on the CH-NH2 group of donors	3	protein binding	1
	catalytic activity	3
CBS CBS CorC_HlyC	protein binding	2	molecular_function	1
dsrm dsrm	RNA binding	1	RNA binding	3
	double-stranded RNA binding	1	nuclease activity	1
TFIIB TFIIB	translation initiation factor activity	5	translation factor activity, nucleic acid binding	1
	zinc ion binding	5	DNA binding	1
Serpin Serpin Serpin	serine-type endopeptidase inhibitor activity	1	enzyme regulator activity	1
PAS_9 F-box-like Kelch_3 Kelch_3	protein binding	2	protein binding	4
	signal transducer activity	2	receptor activity	4
MutS_I MutS_II MutS_III MutS_V	mismatched DNA binding	1	hydrolase activity	1
	ATP binding	1	nucleotide binding	1
AAA_34 PHD Helicase_C_4	protein binding	1	DNA binding	1
MutS_III MutS_IV MutS_V	mismatched DNA binding	1	hydrolase activity	1
	ATP binding	1	nucleotide binding	1
AMP_N Peptidase_M24	metalloexopeptidase activity	2	hydrolase activity	5
	manganese ion binding	3	binding	5
DHFR_1 Thymidylat_synt	thymidylate synthase activity	3	transferase activity	2
	oxidoreductase activity	3	catalytic activity	2
RNA_pol_Rpb2_2 RNA_pol_Rpb2_3 RNA_pol_Rpb2_4 RNA_pol_Rpb2_5 RNA_pol_Rpb2_6 RNA_pol_Rpb2_7	DNA-directed RNA polymerase activity	5	transferase activity	3
	DNA binding	5	DNA binding	3
Arg_tRNA_synt_N DALR_1	aminoacyl-tRNA ligase activity	2	catalytic activity	3
	arginine-tRNA ligase activity	2	nucleotide binding	3
TBP-binding ubiquitin Bromodomain	protein binding	1	transferase activity	1
Thioredoxin Thioredoxin_6	electron carrier activity	1	catalytic activity	2
Thioredoxin_7 UBX	protein binding	4	molecular_function	1
Cellulase Ricin_B_lectin	catalytic activity	1	hydrolase activity	2
	hydrolase activity, hydrolyzing O-glycosyl compounds	1	binding	2
Ribosomal_S5 Ribosomal_S5_C	RNA binding	8	RNA binding	3
PHD PHD	protein binding	1	DNA binding	2
Gly-rich_Ago1 DUF1785	protein binding	3	protein binding	4
	nucleic acid binding	3	nuclease activity	4
2OG-FeII_Oxy_3 ShK	oxidoreductase activity, acting on paired donors, with incorporation or reduction of molecular oxygen, 2-oxoglutarate as one donor, and incorporation of one atom each of oxygen into both donors	2	catalytic activity	2
	oxidoreductase activity	2	binding	2
	iron ion binding	2
cNMP_binding 4HBT_3	acyl-CoA hydrolase activity	3	hydrolase activity	1
Chal_sti_synt_N Chal_sti_synt_C	catalytic activity	4	transferase activity	25
	transferase activity, transferring acyl groups other than amino-acyl groups	4	catalytic activity	1
Glutaredoxin DEP	electron carrier activity	1	catalytic activity	4
CHASE HisKA HATPase_c Response_reg	two-component sensor activity	15	hydrolase activity	1
	transferase activity, transferring phosphorus-containing groups	5	protein binding	6
	signal transducer activity	5	kinase activity	6
Ribosomal_L11_N Ribosomal_L11	structural constituent of ribosome	5	binding	3
S1 S1 S1	RNA binding	1	RNA binding	1
Glyco_hydro_2_N Glyco_hydro_2 Glyco_hydro_2_C	catalytic activity	1	hydrolase activity	1
	hydrolase activity, hydrolyzing O-glycosyl compounds	1	binding	1
Thioredoxin_8 Thioredoxin_8 Thioredoxin_8 C1_3	antioxidant activity	1	catalytic activity	3
	oxidoreductase activity	1	molecular_function	3
Flavodoxin_1 FAD_binding_1 NAD_binding_1	NADPH-hemoprotein reductase activity	3	catalytic activity	4
	oxidoreductase activity	5	nucleotide binding	1
Sod_Fe_N Sod_Fe_C	copper ion binding	4	catalytic activity	5
	metal ion binding	11	binding	2
CBS CBS	protein binding	10	transporter activity	5
	isomerase activity	1	carbohydrate binding	1
	ion channel activity	4	catalytic activity	1
	voltage-gated chloride channel activity	4	molecular_function	2
KH_1 KH_1	RNA binding	1	RNA binding	5
CLTH zf-RING_LisH	protein binding	5	molecular_function	2
Metallophos Metallophos_C	hydrolase activity	16	hydrolase activity	24
	protein binding	2	binding	8
Clathrin-link Clathrin_H_link	binding	2	binding	2
NAD_binding_2 NAD_binding_2 F_bP_aldolase	catalytic activity	3	catalytic activity	1
	aldehyde-lyase activity	3	binding	1
	oxidoreductase activity	3
	phosphogluconate dehydrogenase (decarboxylating) activity	3
	oxidoreductase activity, acting on the CH-OH group of donors, NAD or NADP as acceptor	3
BAR PH ArfGap	protein binding	4	protein binding	2
	ARF GTPase activator activity	4	binding	1
CTP_transf_2 CTP_transf_2	nucleotidyltransferase activity	1	transferase activity	5
Ribosomal_L9_N Ribosomal_L9_C	structural constituent of ribosome	2	structural molecule activity	2
ubiquitin Ribosomal_S27	protein binding	4	structural molecule activity	3
GST_N GST_C EF1G	protein binding	3	translation factor activity, nucleic acid binding	3
	translation elongation factor activity	4	binding	3
Thioredoxin Thioredoxin ERp29	electron carrier activity	3	catalytic activity	4
	isomerase activity	3
5_3_exonuc_N 5_3_exonuc	catalytic activity	6	catalytic activity	7
	5'-3' exonuclease activity	6	DNA binding	7
GST_N GST_C	glutathione binding	6	transferase activity	14
	copper ion binding	4	binding	2
Pyr_redox_2 Pyr_redox Pyr_redox_dim	oxidoreductase activity, acting on a sulfur group of donors, NAD or NADP as acceptor	11	catalytic activity	12
	glutathione-disulfide reductase activity	4	nucleotide binding	9
	flavin adenine dinucleotide binding	11	binding	9
	oxidoreductase activity	11	protein binding	3
zf-RING_2 PHD	protein binding	1	DNA binding	5
Act-Frag_cataly DSPc	protein tyrosine phosphatase activity	3	hydrolase activity	3
	phosphatase activity	3	protein binding	3
	protein tyrosine/serine/threonine phosphatase activity	3
zf-UBP UBA UBA	protein binding	1	hydrolase activity	1
	zinc ion binding	1
Myb_DNA-binding Myb_DNA-binding Myb_DNA-binding	protein binding	4	DNA binding	3
	DNA binding	4	molecular_function	2
Oxidored_molyb Mo-co_dimer	electron carrier activity	3	catalytic activity	2
	molybdenum ion binding	3
RRM_1 RRM_1 RRM_1 RRM_1 RRM_1	nucleic acid binding	1	RNA binding	1
	nucleotide binding	1	nucleotide binding	1
NAD_binding_2 6PGD	oxidoreductase activity	5	catalytic activity	3
	coenzyme binding	5	nucleotide binding	3
	phosphogluconate dehydrogenase (decarboxylating) activity	5	binding	3
PHD zf-HC5HC2H_2	protein binding	2	binding	1
Pkinase_Tyr Pkinase	protein kinase activity	4	kinase activity	4
	protein serine/threonine kinase activity	4	nucleotide binding	2
tRNA-synt_2b HGTP_anticodon	glycine-tRNA ligase activity	1	catalytic activity	2
	threonine-tRNA ligase activity	1	nucleotide binding	2
	ATP binding	2
RimM PRC	nucleotidyltransferase activity	1	transferase activity	2
ATP-cone Ribonuc_red_lgN	ribonucleoside-diphosphate reductase activity, thioredoxin disulfide as acceptor	1	catalytic activity	2
Fer4_13 Lactamase_B	hydrolase activity	1	hydrolase activity	2
RRM_1 RRM_6 RRM_1	nucleic acid binding	2	RNA binding	1
	nucleotide binding	2	nucleotide binding	1
BAH PHD	protein binding	3	DNA binding	6
	DNA binding	3	binding	6
GUB_WAK_bind Pkinase	calcium ion binding	6	kinase activity	19
	protein kinase activity	24	nucleotide binding	8
	protein tyrosine kinase activity	8	binding	8
GTP1_OBG DUF1967	GTPase activity	1	hydrolase activity	1
	nucleotide binding	1
ATP-synt_DE_N ATP-synt_DE	proton-transporting ATPase activity, rotational mechanism	2	transporter activity	4
HMA HMA HMA Hydrolase	copper-transporting ATPase activity	2	hydrolase activity	1
	catalytic activity	1	transporter activity	1
	metal ion binding	1
ATP-synt_ab_N ATP-synt_ab_C	nucleoside-triphosphatase activity	4	transporter activity	13
	hydrogen-exporting ATPase activity, phosphorylative mechanism	8	hydrolase activity	8
	copper ion binding	2	protein binding	3
	ATP binding	17	binding	8
	proton-transporting ATPase activity, rotational mechanism	32	nucleotide binding	8
Methyltransf_11 Methyltransf_23	methyltransferase activity	1	transferase activity	7
GATase_2 Glu_syn_central Pyr_redox_2	glutamate synthase activity	3	catalytic activity	1
	oxidoreductase activity, acting on the CH-NH2 group of donors	3
	catalytic activity	3
	oxidoreductase activity	3
	iron ion binding	3
	flavin adenine dinucleotide binding	3
tRNA-synt_2b HGTP_anticodon ProRS-C_1	aminoacyl-tRNA ligase activity	3	catalytic activity	5
	nucleotide binding	3	nucleotide binding	5
NTF2 RRM_1	nucleic acid binding	6	RNA binding	3
	nucleotide binding	6	nucleotide binding	3
HisKA HATPase_c Response_reg	two-component sensor activity	9	protein binding	1
	transferase activity, transferring phosphorus-containing groups	3	signal transducer activity	1
	signal transducer activity	3	kinase activity	1
PX Vps5	protein binding	3	protein binding	2
Ribosomal_L6 Ribosomal_L6	rRNA binding	4	RNA binding	5
CytB6-F_Fe-S Rieske	2 iron, 2 sulfur cluster binding	2	protein binding	1
	oxidoreductase activity, acting on diphenols and related substances as donors	2	molecular_function	1
	ubiquinol-cytochrome-c reductase activity	4
DAP_epimerase DAP_epimerase	diaminopimelate epimerase activity	1	catalytic activity	2
Malectin_like Pkinase_Tyr	protein binding	15	kinase activity	41
	protein kinase activity	80	nucleotide binding	10
	protein tyrosine kinase activity	16
GST_N_3 GST_C_2	protein binding	16	transferase activity	20
	glutathione binding	2	binding	4
Kelch_3 Kelch_3	protein binding	1	protein binding	1
SWIRM Amino_oxidase	protein binding	4	catalytic activity	4
RRM_1 CSTF_C	nucleic acid binding	1	RNA binding	1
Ribosomal_L5 Ribosomal_L5_C	structural constituent of ribosome	6	structural molecule activity	5
GUB_WAK_bind Pkinase_Tyr	protein kinase activity	6	hydrolase activity	1
	protein tyrosine kinase activity	4	protein binding	7
	transferase activity, transferring phosphorus-containing groups	3	binding	3
NAD_binding_10 NAD_binding_10	nucleotide binding	3	catalytic activity	5
Proteasome_A_N Proteasome	threonine-type endopeptidase activity	19	hydrolase activity	18
MOSC_N MOSC	catalytic activity	3	catalytic activity	2
	pyridoxal phosphate binding	3	binding	2
AAA_26 Aminotran_3	transaminase activity	1	transferase activity	1
	pyridoxal phosphate binding	1
ELFV_dehydrog_N ELFV_dehydrog	oxidoreductase activity, acting on the CH-NH2 group of donors, NAD or NADP as acceptor	4	catalytic activity	7
	nucleotide binding	6	nucleotide binding	5
Acyl-CoA_dh_N Acyl-CoA_dh_M Acyl-CoA_dh_1	oxidoreductase activity, acting on the CH-CH group of donors	3	catalytic activity	6
	flavin adenine dinucleotide binding	3	nucleotide binding	2
	transferase activity, transferring phosphorus-containing groups	1
DapB_N DapB_C	dihydrodipicolinate reductase activity	4	catalytic activity	7
	nucleotide binding	4
GAF HisKA HATPase_c	two-component sensor activity	3	kinase activity	2
	protein binding	1	signal transducer activity	2
	transferase activity, transferring phosphorus-containing groups	1	binding	2
DnaJ Fer4_15	heat shock protein binding	3	protein binding	5
	iron-sulfur cluster binding	1
GTP_cyclohydroI GTP_cyclohydroI	GTP cyclohydrolase I activity	2	hydrolase activity	1
EF_hand_6 EF_hand_6	calcium ion binding	1	binding	3
zf-RanBP zf-RanBP	zinc ion binding	1	binding	1
TF_Zn_Ribbon TFIIB	translation initiation factor activity	2	translation factor activity, nucleic acid binding	1
ubiquitin UCH37_bd UBA	protein binding	2	molecular_function	2
AAA_11 AAA_11 AAA_12	hydrolase activity	1	hydrolase activity	3
	DNA binding	3	nucleotide binding	1
	ATP-dependent DNA helicase activity	3	DNA binding	1
TPP_enzyme_N TPP_enzyme_M TPP_enzyme_C	carboxy-lyase activity	4	catalytic activity	11
	acetolactate synthase activity	1	binding	8
	magnesium ion binding	6	transferase activity	10
	catalytic activity	6
Flavodoxin_1 Radical_SAM	catalytic activity	1	catalytic activity	1
	oxidoreductase activity	1	nucleotide binding	1
	iron ion binding	1	binding	1
AAA_2 ClpB_D2-small	nucleoside-triphosphatase activity	10	protein binding	10
	DNA binding	3	hydrolase activity	18
	ATP binding	10	nucleotide binding	18
PWWP zf-HC5HC2H_2	protein binding	2	transferase activity	1
	DNA binding	2	DNA binding	1
EFP_N EFP Elong-fact-P_C	translation elongation factor activity	2	translation factor activity, nucleic acid binding	3
Glyco_hydro_20b Glyco_hydro_20	catalytic activity	3	hydrolase activity	7
	cation binding	3	transferase activity	2
DCP2 NUDIX	hydrolase activity	2	RNA binding	1
	manganese ion binding	2	hydrolase activity	1
Lactamase_B Beta-Casp	hydrolase activity	2	protein binding	1
GUB_WAK_bind EGF_CA Pkinase	calcium ion binding	4	kinase activity	23
	protein binding	3	nucleotide binding	6
	protein kinase activity	8	binding	6
Cu_amine_oxidN2 Cu_amine_oxidN3 Cu_amine_oxid	quinone binding	8	catalytic activity	5
	primary amine oxidase activity	8	binding	5
Pyr_redox_2 Pyr_redox Thioredoxin	thioredoxin-disulfide reductase activity	1	catalytic activity	1
	flavin adenine dinucleotide binding	1	enzyme regulator activity	1
RNase_PH RNase_PH_C RNase_PH RNase_PH_C KH_1 S1	3'-5'-exoribonuclease activity	1	RNA binding	1
	polyribonucleotide nucleotidyltransferase activity	1	transferase activity	1
Homeobox START	protein binding	13	DNA binding	12
	sequence-specific DNA binding	13	sequence-specific DNA binding transcription factor activity	20
Fer2_3 Fer4_17	electron carrier activity	4	catalytic activity	5
	iron-sulfur cluster binding	4	molecular_function	5
Prenyltrans_1 Terpene_synth Terpene_synth_C	magnesium ion binding	1	catalytic activity	7
	terpene synthase activity	1
Seryl_tRNA_N tRNA-synt_2b	aminoacyl-tRNA ligase activity	4	catalytic activity	4
	nucleotide binding	4	nucleotide binding	3
RRM_1 cwf21	nucleic acid binding	2	RNA binding	1
	nucleotide binding	2	protein binding	1
Amidohydro_2 Gln-synt_C	catalytic activity	1	catalytic activity	2
CH Kinesin	protein binding	7	motor activity	6
	microtubule motor activity	7	hydrolase activity	1
NMT NMT_C	glycylpeptide N-tetradecanoyltransferase activity	1	transferase activity	1
IF3_N IF3_C	translation initiation factor activity	4	translation factor activity, nucleic acid binding	2
GCV_T GCV_T_C	aminomethyltransferase activity	7	transferase activity	2
efhand_like C2	calcium ion binding	1	hydrolase activity	2
	phosphatidylinositol phospholipase C activity	9
	protein binding	9
zf-LYAR zf-met	zinc ion binding	1	binding	1
RRM_1 zf-CCHC zf-CCHC	nucleic acid binding	2	nucleic acid binding	6
	nucleotide binding	2	nucleotide binding	6
ACT ACT NAD_binding_3 Homoserine_dh	homoserine dehydrogenase activity	3	kinase activity	3
	oxidoreductase activity	3	catalytic activity	3
	amino acid binding	3
GARS_N GARS_A GARS_C	catalytic activity	1	catalytic activity	4
	ligase activity	1
	metal ion binding	1
CBM_48 Alpha-amylase Alpha-amylase_C	catalytic activity	2	transferase activity	9
	cation binding	2	hydrolase activity	3
Hydrolase_6 Hydrolase_like	hydrolase activity	9	hydrolase activity	3
	phosphatase activity	8	binding	1
Aminotran_5 Aminotran_5 MOSC_N MOSC	catalytic activity	1	catalytic activity	1
	pyridoxal phosphate binding	1
LysM Pkinase	protein kinase activity	4	kinase activity	3
	protein serine/threonine kinase activity	2
FERM_N FERM_M Kinesin	catalytic activity	3	protein binding	2
	binding	3	hydrolase activity	2
	oxidoreductase activity	3	motor activity	2
Oxidored_FMN Oxidored_FMN	catalytic activity	1	catalytic activity	1
	oxidoreductase activity	1
ARID HMG_box	protein binding	2	sequence-specific DNA binding transcription factor activity	3
DUF814 zf-CCHC	nucleic acid binding	1	nucleic acid binding	1
Thiolase_N Thiolase_C	catalytic activity	12	transferase activity	7
Lactamase_B Beta-Casp CPSF73-100_C	hydrolase activity	3	protein binding	1
Pkinase_Tyr U-box	protein kinase activity	4	kinase activity	2
	protein tyrosine kinase activity	4	nucleotide binding	2
	transferase activity, transferring phosphorus-containing groups	2	catalytic activity	2
TPK_catalytic TPK_B1_binding	thiamine diphosphokinase activity	6	transferase activity	3
UBA_e1_thiolCys UBA_e1_C	catalytic activity	2	catalytic activity	11
	nucleotide binding	2
RRM_1 RRM_6	nucleic acid binding	12	RNA binding	5
	nucleotide binding	12	nucleotide binding	5
ATP-grasp_2 Ligase_CoA	catalytic activity	1	catalytic activity	3
	ligase activity	1	nucleotide binding	3
MATH BTB	protein binding	1	protein binding	2
FAD_binding_4 FAD-oxidase_C	catalytic activity	3	catalytic activity	1
	flavin adenine dinucleotide binding	3	molecular_function	1
	oxidoreductase activity, acting on CH-OH group of donors	3
Rad51 Rad51	DNA binding	2	catalytic activity	2
	DNA-dependent ATPase activity	2	nucleotide binding	2
zf-HC5HC2H_2 zf-HC5HC2H_2	protein binding	2	binding	3
FKBP_C FKBP_C	protein binding	2	catalytic activity	2
	binding	2	binding	2
S-AdoMet_synt_N S-AdoMet_synt_M S-AdoMet_synt_C	copper ion binding	2	transferase activity	8
	methionine adenosyltransferase activity	7
zf-CCHC_4 zf-CCHC_4 zf-CCHC_4 zf-CCHC zf-CCHC_4	nucleic acid binding	1	nucleic acid binding	1
tRNA_SAD tRNA-synt_2b HGTP_anticodon	ligase activity, forming aminoacyl-tRNA and related compounds	2	catalytic activity	2
	threonine-tRNA ligase activity	2	nucleotide binding	2
	ATP binding	2
Tubulin FtsZ_C	GTPase activity	4	protein binding	4
	GTP binding	4	hydrolase activity	4
Orn_Arg_deC_N Orn_DAP_Arg_deC	catalytic activity	5	catalytic activity	6
	arginine decarboxylase activity	3
ACT ACT ACT ACT	amino acid binding	6	binding	3
RNA_pol_Rpb2_2 RNA_pol_Rpb2_3 RNA_pol_Rpb2_6 RNA_pol_Rpb2_7	DNA-directed RNA polymerase activity	1	transferase activity	1
	DNA binding	1	protein binding	1
Lectin_legB Pkinase_Tyr	protein kinase activity	4	kinase activity	5
	transferase activity, transferring phosphorus-containing groups	2	nucleotide binding	1
Rotamase Rhodanese	isomerase activity	1	catalytic activity	2
WAK_assoc WAK_assoc Pkinase_Tyr	protein kinase activity	4	kinase activity	1
	protein tyrosine kinase activity	2	nucleotide binding	1
	transferase activity, transferring phosphorus-containing groups	2
ACT Pkinase_Tyr	amino acid binding	3	kinase activity	10
	protein kinase activity	6
	protein tyrosine kinase activity	4
RNA_pol_Rpb1_1 RNA_pol_Rpb1_2 RNA_pol_Rpb1_3	DNA binding	1	transferase activity	1
eRF1_1 eRF1_2 eRF1_3	translation release factor activity, codon specific	4	translation factor activity, nucleic acid binding	8
2-Hacid_dh 2-Hacid_dh_C	cofactor binding	8	catalytic activity	15
	nucleotide binding	8	nucleotide binding	11
GUB_WAK_bind WAK_assoc Pkinase	protein kinase activity	2	kinase activity	4
	protein tyrosine kinase activity	2	nucleotide binding	4
	transferase activity, transferring phosphorus-containing groups	1
Pyr_redox_2 Pyr_redox Pyr_redox_2	electron carrier activity	3	catalytic activity	2
	oxidoreductase activity	3
HPPK Pterin_bind	dihydropteroate synthase activity	3	transferase activity	3
EF_hand_3 EF_hand_5	calcium ion binding	1	binding	2
RRM_1 RRM_1 WW	protein binding	3	RNA binding	4
	nucleotide binding	3
RNA_pol_L RNA_pol_A_bac RNA_pol_A_CTD	DNA binding	1	transferase activity	5
	DNA-directed RNA polymerase activity	1
Uricase Uricase	urate oxidase activity	1	catalytic activity	2
ketoacyl-synt Ketoacyl-synt_C	catalytic activity	6	transferase activity	6
tRNA_int_endo_N tRNA_int_endo	nucleic acid binding	4	nucleic acid binding	1
	tRNA-intron endonuclease activity	4	nuclease activity	3
CDC48_N CDC48_2	nucleoside-triphosphatase activity	4	protein binding	3
	binding	4	hydrolase activity	3
	hydrolase activity	3	nucleotide binding	1
S1 S1	RNA binding	2	RNA binding	8
Radical_SAM Fer4_14	catalytic activity	4	transferase activity	3
	iron-sulfur cluster binding	4	binding	3
GTP_EFTU AARP2CN	GTPase activity	1	hydrolase activity	1
SSrecog Rtt106 HMG_box	protein binding	1	sequence-specific DNA binding transcription factor activity	3
PGM_PMM_I PGM_PMM_II PGM_PMM_III	magnesium ion binding	5	protein binding	1
	phosphoacetylglucosamine mutase activity	1	catalytic activity	11
RRM_1 RRM_1	nucleic acid binding	72	RNA binding	65
	nucleotide binding	72	protein binding	19
Cyclin_N Cyclin_C	protein kinase binding	24	hydrolase activity	1
			protein binding	8
			kinase activity	9
WAK_assoc Pkinase	protein kinase activity	2	kinase activity	4
	protein tyrosine kinase activity	2	nucleotide binding	2
	transferase activity, transferring phosphorus-containing groups	1
Inhibitor_I9 Peptidase_S8 DUF1034	serine-type endopeptidase activity	3	hydrolase activity	3
Cpn10 Cpn10	ATP binding	3	protein binding	7
PH RhoGAP	protein binding	7	protein binding	4
	phospholipid binding	7	enzyme regulator activity	6
GatB_N GatB_Yqey	ligase activity	3	catalytic activity	2
tRNA-synt_1c tRNA-synt_1c_C	ligase activity, forming aminoacyl-tRNA and related compounds	3	catalytic activity	5
	glutamate-tRNA ligase activity	1
	glutamine-tRNA ligase activity	2
RRM_6 RRM_1	nucleic acid binding	11	RNA binding	8
	RNA binding	4	nucleotide binding	11
	zinc ion binding	2	binding	3
Myb_DNA-binding Myb_DNA-binding	protein binding	118	protein binding	6
	DNA binding	118	DNA binding	87
Porphobil_deam Porphobil_deamC	hydroxymethylbilane synthase activity	1	transferase activity	3
Cation_ATPase_N Hydrolase	calcium-transporting ATPase activity	32	hydrolase activity	22
	catalytic activity	31	transporter activity	17
	metal ion binding	32	binding	3
	hydrolase activity, acting on acid anhydrides, catalyzing transmembrane movement of substances	16	protein binding	14
RTC RTC_insert	catalytic activity	1	catalytic activity	2
RRM_1 RRM_1 RRM_1	nucleic acid binding	28	RNA binding	33
	nucleotide binding	28	nucleic acid binding	20
DnaJ DnaJ_CXXCXGXG DnaJ_C	nucleic acid binding	1	protein binding	13
	heat shock protein binding	12	nucleotide binding	11
	zinc ion binding	1
AAA_11 AAA_12	DNA binding	5	DNA binding	6
	nucleoside-triphosphatase activity	1	hydrolase activity	6
	molecular_function	1	molecular_function	3
TBP TBP	DNA binding	4	protein binding	1
EF_hand_6 EF_hand_5	calcium ion binding	14	protein binding	13
			hydrolase activity	4
Pkinase NAF	protein kinase activity	72	kinase activity	55
	protein tyrosine kinase activity	18	nucleotide binding	30
	transferase activity, transferring phosphorus-containing groups	36	protein binding	37
PHD Homeobox	protein binding	2	DNA binding	1
	sequence-specific DNA binding transcription factor activity	2	sequence-specific DNA binding transcription factor activity	1
EF_hand_3 EF_hand_4	calcium ion binding	4	binding	1
Tubulin Tubulin_C	GTPase activity	19	protein binding	6
	structural molecule activity	17	hydrolase activity	3
Oxidored_molyb Mo-co_dimer Cyt-b5 FAD_binding_6 NAD_binding_1	flavin adenine dinucleotide binding	2	protein binding	3
	oxidoreductase activity, acting on other nitrogenous compounds as donors, with NAD or NADP as acceptor	2	catalytic activity	3
	iron ion binding	2
	electron carrier activity	2
	molybdopterin cofactor binding	2
ADK ADK_lid	nucleobase-containing compound kinase activity	3	kinase activity	4
	phosphotransferase activity, phosphate group as acceptor	2	nucleotide binding	2
	ATP binding	3	binding	2
Peptidase_M16_C Peptidase_M16_C	catalytic activity	7	hydrolase activity	10
	metalloendopeptidase activity	7	binding	9
OHCU_decarbox Transthyretin	hydroxyisourate hydrolase activity	2	catalytic activity	4
	2-oxo-4-hydroxy-4-carboxy-5-ureidoimidazoline decarboxylase activity	2	hydrolase activity	4
CRAL_TRIO_N CRAL_TRIO	transporter activity	18	transporter activity	33
			molecular_function	3
Glyco_hydro_2_N Glyco_hydro_2 Glyco_hydro_2_C Bgal_small_N	beta-galactosidase activity	3	catalytic activity	1
	carbohydrate binding	3	hydrolase activity	1
	hydrolase activity, hydrolyzing O-glycosyl compounds	3	carbohydrate binding	1
zf-CHY zf-RING_2	protein binding	7	binding	15
Cu-oxidase_3 Cu-oxidase Cu-oxidase_2	copper ion binding	42	catalytic activity	29
	oxidoreductase activity	42	binding	25
Anticodon_1 Val_tRNA-synt_C	valine-tRNA ligase activity	1	catalytic activity	2
	nucleotide binding	1	nucleotide binding	2
Fapy_DNA_glyco H2TH	nucleic acid binding	2	hydrolase activity	3
	damaged DNA binding	2
	DNA-(apurinic or apyrimidinic site) lyase activity	2
Peptidase_S10 Peptidase_S10	serine-type carboxypeptidase activity	2	hydrolase activity	4
RS4NT S4	RNA binding	5	structural molecule activity	3
Kinesin Kinesin-relat_1	microtubule motor activity	3	motor activity	1
EF_hand_3 EF_hand_3 EF_hand_6	calcium ion binding	1	binding	1
Cupin_1 Cupin_1	nutrient reservoir activity	1	molecular_function	1
2-Hacid_dh 2-Hacid_dh_C ACT	cofactor binding	4	protein binding	1
	NAD binding	8	nucleotide binding	2
	amino acid binding	4	catalytic activity	1
	oxidoreductase activity, acting on the CH-OH group of donors, NAD or NADP as acceptor	4
PUA_2 ATP-sulfurylase	sulfate adenylyltransferase (ATP) activity	4	transferase activity	3
DEK_C PC4	transcription coactivator activity	2	protein binding	1
	DNA binding	2	DNA binding	1
Usp Pkinase U-box	protein kinase activity	4	kinase activity	7
	transferase activity, transferring phosphorus-containing groups	2	nucleotide binding	7
	ubiquitin-protein ligase activity	2	catalytic activity	7
Rieske Ring_hydroxyl_A	2 iron, 2 sulfur cluster binding	1	catalytic activity	1
	oxidoreductase activity	1	molecular_function	1
Radical_SAM Fer4_12 Mob_synth_C	catalytic activity	3	catalytic activity	4
	iron-sulfur cluster binding	3
RRM_6 RRM_6	nucleic acid binding	2	RNA binding	1
	nucleotide binding	2	nucleotide binding	1
Inhibitor_I29 Peptidase_C1	cysteine-type peptidase activity	34	hydrolase activity	47
CBM_4_9 CBM_4_9 CBM_4_9 CBM_4_9	hydrolase activity, acting on glycosyl bonds	1	hydrolase activity	1
	cation binding	1
AhpC-TSA 1-cysPrx_C	peroxiredoxin activity	3	catalytic activity	5
	antioxidant activity	3	molecular_function	5
Lum_binding Lum_binding	oxidoreductase activity	1	transferase activity	2
Sigma70_r2 Sigma70_r4	DNA binding	6	DNA binding	8
	sigma factor activity	6	transferase activity	8
	sequence-specific DNA binding transcription factor activity	6	molecular_function	8
CH CH CH CH	protein binding	7	protein binding	3
Glyco_hydro_28 Glyco_hydro_28	polygalacturonase activity	3	hydrolase activity	1
HMG_box HMG_box HMG_box	protein binding	3	sequence-specific DNA binding transcription factor activity	1
PAS_2 GAF PAS PAS HisKA HATPase_c	two-component sensor activity	15	kinase activity	5
	G-protein coupled photoreceptor activity	5	receptor activity	4
	protein homodimerization activity	4	signal transducer activity	4
	protein binding	5	protein binding	5
MIF4G_like MIF4G_like_2	protein binding	1	RNA binding	2
FKBP_C FKBP_C FKBP_C	protein binding	3	catalytic activity	11
	binding	3	binding	11
C2 C2	protein binding	10	molecular_function	11
IBN_N Cse1	protein binding	3	protein binding	1
	binding	4	binding	2
RRM_1 RRM_1 RRM_1 RRM_1	RNA binding	8	translation factor activity, nucleic acid binding	7
	nucleotide binding	10	RNA binding	7
Lectin_legB Lectin_legB Pkinase	binding	1	kinase activity	1
	protein kinase activity	2
	transferase activity, transferring phosphorus-containing groups	1
RRM_1 RRM_5 SPOC	nucleic acid binding	1	RNA binding	2
	nucleotide binding	1	nucleotide binding	2
ubiquitin UBA XPC-binding UBA	protein binding	8	protein binding	9
FAD_binding_4 Cytokin-bind	cytokinin dehydrogenase activity	9	catalytic activity	10
	catalytic activity	9
	flavin adenine dinucleotide binding	9
FAD_binding_6 NAD_binding_1	ferredoxin-NADP+ reductase activity	7	catalytic activity	9
	NADP binding	14	molecular_function	2
Pkinase Pkinase	protein kinase activity	78	carbohydrate binding	1
	protein tyrosine kinase activity	20	protein binding	7
	transferase activity, transferring phosphorus-containing groups	39	binding	1
